# Supplementary material for: Transcriptomic and physiological analyses revealed nicotianamine enhances wheat tolerance to excess manganese
Source: iScience. 2025 Oct 3;28(11):113671. doi: 10.1016/j.isci.2025.113671 (PMC12554150; doi:10.1016/j.isci.2025.113671)
Supplement: Table S1. Full list of DEGs and their functional annotation across wheat genotypes under manganese stress, related to Figure 1 [file mmc2.xlsx]

## Sheet: Carazinho_Mn vs. CK
Table S1-1. Expression and functional annotation of DEGs in Carazinho_Mn vs. CK. Related to Figure 1
Gene_id	Carazinho_Mn	Carazinho_CK	FC(Carazinho_Mn/Carazinho_CK)	Log2FC(Carazinho_Mn/Carazinho_CK)	Pvalue	Padjust	Significant	Regulate	Gene description	GO_id	GO_term	KO_id	KO_name	Pathway_id	Pathway_definition	EggNOG_id	EggNOG_Functional Categories	NR_hit-name	NR_description	Swiss-Prot_hit-name	Swiss-Prot_description	Pfam_id	Domain	Domain description
ENSRNA050020255	562.867	149.967	4.2	2.07032	0.00235699	0.0350326	yes	up	Eukaryotic small subunit ribosomal RNA	------	------	------	------	------	------	ENOG4111K5V;ENOG410Z3FY	S:Function unknown;	XP_022765872.1	uncharacterized protein LOC111310708 [Durio zibethinus]	------	------	------	------	------
TraesCS1A02G006000	1.71	0.796667	2.177	1.12208	0.00256731	0.0373212	yes	up	-	GO:0006468;GO:0016021;GO:0005524;GO:0005515;GO:000467	BP:protein phosphorylation;CC:integral component of membrane;MF:ATP binding;MF:protein binding;MF:protein kinase activity;	------	------	------	------	COG4886	S:Function unknown	KAF6981626.1	hypothetical protein CFC21_000083 [Triticum aestivum]	sp|Q8VZG8|MIK2_ARATH;	MDIS1-interacting receptor like kinase 2 OS=Arabidopsis thaliana OX=3702 GN=MIK2 PE=1 SV=3;	PF13855.8;PF12799.9;PF00069.27;PF07714.19;PF08263.14	LRR_8;LRR_4;Pkinase;PK_Tyr_Ser-Thr;LRRNT_2	Leucine rich repeat;Leucine Rich repeats;Protein kinase domain;Protein tyrosine and serine/threonine kinase;Leucine rich repeat N-terminal domain
TraesCS1A02G015600	6.67667	22.7167	0.308	-1.69976	1.15827e-05	0.000449417	yes	down	-	GO:0006633;GO:0006631;GO:0006629;GO:0031408;GO:0003824;GO:0010181;GO:001649	BP:fatty acid biosynthetic process;BP:fatty acid metabolic process;BP:lipid metabolic process;BP:oxylipin biosynthetic process;MF:catalytic activity;MF:FMN binding;MF:oxidoreductase activity;	K05894	OPR	map00592	alpha-Linolenic acid metabolism	COG1902	C:Energy production and conversion	KAF6981738.1	hypothetical protein CFC21_000196 [Triticum aestivum]	sp|Q69TI0|OPR5_ORYSJ;	Putative 12-oxophytodienoate reductase 5 OS=Oryza sativa subsp. japonica OX=39947 GN=OPR5 PE=2 SV=1;	PF00724.22	Oxidored_FMN	NAD
TraesCS1A02G020800	0.82	0.0233333	39.368	5.29895	8.77731e-06	0.000352046	yes	up	-	GO:0016021;GO:0016705;GO:0004497;GO:0005506;GO:002003	CC:integral component of membrane;MF:oxidoreductase activity, acting on paired donors, with incorporation or reduction of molecular oxygen;MF:monooxygenase activity;MF:iron ion binding;MF:heme binding;	------	------	------	------	COG2124	Q:Secondary metabolites biosynthesis, transport and catabolism	KAF6981800.1	hypothetical protein CFC21_000253 [Triticum aestivum]	sp|A0A0N9HT29|C71BE_SINHE;	Desmethyl-deoxy-podophyllotoxin synthase OS=Sinopodophyllum hexandrum OX=93608 GN=CYP71BE54 PE=1 SV=1;	PF00067.24	p450	Cytochrome P450
TraesCS1A02G023200	0.32	1.47667	0.227	-2.14161	0.000171439	0.00435455	yes	down	Sulfotransferase [Source:UniProtKB/TrEMBL;Acc:A0A1D5S2Y3]	GO:000814	MF:sulfotransferase activity;	K22312	ST2A, SOT15	------	------	ENOG4111H56	S:Function unknown	KAF6981826.1	hypothetical protein CFC21_000280 [Triticum aestivum]	sp|Q8RV79|SOT11_ARATH;	Cytosolic sulfotransferase 11 OS=Arabidopsis thaliana OX=3702 GN=SOT11 PE=2 SV=1;	PF00685.29;PF13469.8	Sulfotransfer_1;Sulfotransfer_3	Sulfotransferase domain;Sulfotransferase family
TraesCS1A02G037700	17.27	8.28333	2.127	1.08864	5.67182e-05	0.00173707	yes	up	Phenylalanine ammonia-lyase [Source:UniProtKB/TrEMBL;Acc:A0A1D5S0U3]	GO:0006559;GO:0009800;GO:0005737;GO:0016841;GO:0003824;GO:004554	BP:L-phenylalanine catabolic process;BP:cinnamic acid biosynthetic process;CC:cytoplasm;MF:ammonia-lyase activity;MF:catalytic activity;MF:phenylalanine ammonia-lyase activity;	K10775	PAL	map00940;map00360	Phenylpropanoid biosynthesis;Phenylalanine metabolism	------	------	KAF6982000.1	hypothetical protein CFC21_000441 [Triticum aestivum]	sp|Q43210|PALY_WHEAT;	Phenylalanine ammonia-lyase OS=Triticum aestivum OX=4565 GN=PAL PE=3 SV=1;	PF00221.21	Lyase_aromatic	Aromatic amino acid lyase
TraesCS1A02G037800	28.79	10.53	2.786	1.47823	9.22886e-09	7.43097e-07	yes	up	Phenylalanine ammonia-lyase [Source:UniProtKB/TrEMBL;Acc:W4ZZ52]	GO:0006559;GO:0009800;GO:0005737;GO:0016841;GO:0003824;GO:004554	BP:L-phenylalanine catabolic process;BP:cinnamic acid biosynthetic process;CC:cytoplasm;MF:ammonia-lyase activity;MF:catalytic activity;MF:phenylalanine ammonia-lyase activity;	K10775	PAL	map00940;map00360	Phenylpropanoid biosynthesis;Phenylalanine metabolism	------	------	KAF6982001.1	hypothetical protein CFC21_000442 [Triticum aestivum]	sp|Q43210|PALY_WHEAT;	Phenylalanine ammonia-lyase OS=Triticum aestivum OX=4565 GN=PAL PE=3 SV=1;	PF00221.21	Lyase_aromatic	Aromatic amino acid lyase
TraesCS1A02G039800	3.85333	1.70333	2.33	1.22044	0.000179919	0.00453353	yes	up	3-ketoacyl-CoA synthase [Source:UniProtKB/TrEMBL;Acc:A0A1D5S3Z4]	GO:0006633;GO:0016021;GO:0016020;GO:0016746;GO:001674	BP:fatty acid biosynthetic process;CC:integral component of membrane;CC:membrane;MF:transferase activity, transferring acyl groups;MF:transferase activity, transferring acyl groups other than amino-acyl groups;	K15397	KCS	map04626;map00062	Plant-pathogen interaction;Fatty acid elongation	ENOG410Y9JS	Q:Secondary metabolites biosynthesis, transport and catabolism	KAF6982027.1	hypothetical protein CFC21_000464 [Triticum aestivum]	sp|Q9SIB2|KCS12_ARATH;	3-ketoacyl-CoA synthase 12 OS=Arabidopsis thaliana OX=3702 GN=KCS12 PE=2 SV=1;	PF08392.14;PF08541.12;PF02797.17;PF00195.21;PF08545.12	FAE1_CUT1_RppA;ACP_syn_III_C;Chal_sti_synt_C;Chal_sti_synt_N;ACP_syn_III	FAE1/Type III polyketide synthase-like protein;3-Oxoacyl-[acyl-carrier-protein;Chalcone and stilbene synthases, C-terminal domain;Chalcone and stilbene synthases, N-terminal domain;3-Oxoacyl-[acyl-carrier-protein
TraesCS1A02G045800	6.97	16.0333	0.446	-1.16557	0.000143675	0.00376496	yes	down	-	GO:004573	MF:nutrient reservoir activity;	------	------	------	------	ENOG410YDMX	S:Function unknown	KAF6982096.1	hypothetical protein CFC21_000531 [Triticum aestivum]	sp|Q6K508|GLUD1_ORYSJ;	Glutelin type-D 1 OS=Oryza sativa subsp. japonica OX=39947 GN=GLUD1 PE=2 SV=1;	PF00190.24;PF07883.13	Cupin_1;Cupin_2	Cupin;Cupin domain
TraesCS1A02G046800	4.21667	1.31667	3.313	1.72833	2.14988e-06	0.000102629	yes	up	-	GO:0003352;GO:001602	BP:regulation of cilium movement;CC:integral component of membrane;	------	------	------	------	ENOG411019U	S:Function unknown	XP_037480020.1	cilia- and flagella-associated protein 298-like [Triticum dicoccoides]	sp|Q8BL95|CF298_MOUSE;	Cilia- and flagella-associated protein 298 OS=Mus musculus OX=10090 GN=Cfap298 PE=1 SV=1;	PF11069.10	CFAP298	Cilia- and flagella-associated protein 298
TraesCS1A02G049700	70.2167	31.8167	2.286	1.19251	1.03113e-15	1.97184e-13	yes	up	-	GO:0000398;GO:0016607;GO:0008270;GO:0003723;GO:0003676;GO:000372	BP:mRNA splicing, via spliceosome;CC:nuclear speck;MF:zinc ion binding;MF:RNA binding;MF:nucleic acid binding;MF:mRNA binding;	K12896	SRSF7, SFRS7	map03040	Spliceosome	ENOG4111N8Y	S:Function unknown	KAF6982142.1	hypothetical protein CFC21_000570 [Triticum aestivum]	sp|Q8VYA5|RSZ33_ARATH;	Serine/arginine-rich splicing factor RS2Z33 OS=Arabidopsis thaliana OX=3702 GN=RS2Z33 PE=1 SV=1;	PF00076.24;PF00098.25;PF14787.8	RRM_1;zf-CCHC;zf-CCHC_5	RNA recognition motif.;Zinc knuckle;GAG-polyprotein viral zinc-finger
TraesCS1A02G050400	0.363333	1.18	0.31	-1.68799	0.00111108	0.0194685	yes	down	Bidirectional sugar transporter SWEET [Source:UniProtKB/TrEMBL;Acc:W4ZVD1]	GO:0008643;GO:0016021;GO:0005886;GO:005111	BP:carbohydrate transport;CC:integral component of membrane;CC:plasma membrane;MF:sugar transmembrane transporter activity;	K15382	SLC50A, SWEET	------	------	ENOG4111M4R	U:Intracellular trafficking, secretion, and vesicular transport	XP_037482808.1	bidirectional sugar transporter SWEET14-like [Triticum dicoccoides]	sp|B8BKP4|SWT14_ORYSI;	Bidirectional sugar transporter SWEET14 OS=Oryza sativa subsp. indica OX=39946 GN=SWEET14 PE=2 SV=1;	PF03083.18;PF04193.16	MtN3_slv;PQ-loop	Sugar efflux transporter for intercellular exchange;PQ loop repeat
TraesCS1A02G051500	30.6	12.77	2.483	1.31202	9.58312e-16	1.85463e-13	yes	up	-	GO:0051131;GO:0006457;GO:0005634;GO:0005829;GO:0051087;GO:005187	BP:chaperone-mediated protein complex assembly;BP:protein folding;CC:nucleus;CC:cytosol;MF:chaperone binding;MF:Hsp90 protein binding;	------	------	------	------	ENOG41121RT	S:Function unknown	VAH01220.1	unnamed protein product [Triticum turgidum subsp. durum]	sp|Q9FR62|P23A_BRANA;	Co-chaperone protein p23-1 OS=Brassica napus OX=3708 GN=P23-1 PE=1 SV=1;	PF04969.18	CS	CS domain
TraesCS1A02G057900	1.67	4.90333	0.349	-1.52073	0.000222919	0.00541733	yes	down	-	------	------	------	------	------	------	ENOG410Z0US	S:Function unknown	KAF6982231.1	hypothetical protein CFC21_000649 [Triticum aestivum]	------	------	PF03763.15	Remorin_C	Remorin, C-terminal region
TraesCS1A02G070400	41.3633	15.9467	2.656	1.40921	4.66096e-09	3.9406e-07	yes	up	-	GO:0006355;GO:0050896;GO:0005634;GO:0043565;GO:0003700;GO:000367	BP:regulation of transcription, DNA-templated;BP:response to stimulus;CC:nucleus;MF:sequence-specific DNA binding;MF:transcription factor activity, sequence-specific DNA binding;MF:DNA binding;	K13424	WRKY33	map04016;map04626	MAPK signaling pathway - plant;Plant-pathogen interaction	ENOG4112BTF	K:Transcription	KAF6982392.1	hypothetical protein CFC21_000788 [Triticum aestivum]	sp|Q6IEQ7|WRK24_ORYSJ;	WRKY transcription factor WRKY24 OS=Oryza sativa subsp. japonica OX=39947 GN=WRKY24 PE=2 SV=1;	PF03106.17	WRKY	WRKY DNA -binding domain
TraesCS1A02G070600	10.8133	5.43667	2.028	1.02009	3.6851e-06	0.00016409	yes	up	-	GO:0006468;GO:0016021;GO:0004674;GO:0005524;GO:000467	BP:protein phosphorylation;CC:integral component of membrane;MF:protein serine/threonine kinase activity;MF:ATP binding;MF:protein kinase activity;	------	------	------	------	COG0515	T:Signal transduction mechanisms	VAH01676.1	unnamed protein product [Triticum turgidum subsp. durum]	sp|Q9LY50|ACCR3_ARATH;	Putative serine/threonine-protein kinase-like protein CCR3 OS=Arabidopsis thaliana OX=3702 GN=CCR3 PE=2 SV=1;	PF00069.27;PF07714.19;PF03109.18	Pkinase;PK_Tyr_Ser-Thr;ABC1	Protein kinase domain;Protein tyrosine and serine/threonine kinase;ABC1 atypical kinase-like domain
TraesCS1A02G070900	1.40667	4.58333	0.298	-1.74423	1.19976e-07	7.75547e-06	yes	down	-	------	------	------	------	------	------	ENOG410YDUZ	S:Function unknown	VAH01684.1	unnamed protein product [Triticum turgidum subsp. durum]	------	------	PF04784.16;PF14389.8	DUF547;Lzipper-MIP1	Protein of unknown function, DUF547;Leucine-zipper of ternary complex factor MIP1
TraesCS1A02G073100	0.423333	1.15667	0.366	-1.4493	0.00350754	0.0471987	yes	down	-	GO:001602	CC:integral component of membrane;	------	------	------	------	ENOG411163Z	S:Function unknown	XP_037484768.1	uncharacterized protein LOC119363497 [Triticum dicoccoides]	sp|Q9SD53|Y3720_ARATH;	UPF0481 protein At3g47200 OS=Arabidopsis thaliana OX=3702 GN=At3g47200 PE=2 SV=1;	PF03140.17	DUF247	Plant protein of unknown function
TraesCS1A02G076200	4.74333	2.13667	2.299	1.20072	0.000223975	0.00543888	yes	up	-	GO:0006355;GO:0005634;GO:0003700;GO:0043565;GO:000367	BP:regulation of transcription, DNA-templated;CC:nucleus;MF:transcription factor activity, sequence-specific DNA binding;MF:sequence-specific DNA binding;MF:DNA binding;	K09422	MYBP	------	------	COG5147	K:Transcription	KAF6982468.1	hypothetical protein CFC21_000849 [Triticum aestivum]	sp|Q10MB4|MYB2_ORYSJ;	Transcription factor MYB2 OS=Oryza sativa subsp. japonica OX=39947 GN=MYB2 PE=2 SV=1;	PF00249.33;PF13921.8	Myb_DNA-binding;Myb_DNA-bind_6	Myb-like DNA-binding domain;Myb-like DNA-binding domain
TraesCS1A02G079400	0.0533333	0.876667	0.061	-4.02735	0.00011194	0.00306982	yes	down	Peroxidase [Source:UniProtKB/TrEMBL;Acc:W4ZWL4]	GO:0006979;GO:0042744;GO:0016021;GO:0005576;GO:0009505;GO:0009506;GO:0020037;GO:0046872;GO:000460	BP:response to oxidative stress;BP:hydrogen peroxide catabolic process;CC:integral component of membrane;CC:extracellular region;CC:plant-type cell wall;CC:plasmodesma;MF:heme binding;MF:metal ion binding;MF:peroxidase activity;	K00430	E1.11.1.7	map00940	Phenylpropanoid biosynthesis	ENOG411072Z;ENOG410YDTD	S:Function unknown;G:Carbohydrate transport and metabolism	KAF6982508.1	hypothetical protein CFC21_000889 [Triticum aestivum]	sp|A7QEU4|PER5_VITVI;	Peroxidase 5 OS=Vitis vinifera OX=29760 GN=GSVIVT00037159001 PE=1 SV=2;	PF00141.25	peroxidase	Peroxidase
TraesCS1A02G081200	3.22333	8.97667	0.364	-1.45722	0.000758538	0.0145007	yes	down	-	GO:001674	MF:transferase activity, transferring acyl groups other than amino-acyl groups;	------	------	------	------	ENOG410YE2Y	S:Function unknown	KAF6982522.1	hypothetical protein CFC21_000904 [Triticum aestivum]	sp|Q5JNT2|AT4_ORYSJ;	Acyl transferase 4 OS=Oryza sativa subsp. japonica OX=39947 GN=AT4 PE=1 SV=1;	PF02458.17	Transferase	Transferase family
TraesCS1A02G084900	37.1833	14.9633	2.585	1.37003	2.1761e-14	3.69902e-12	yes	up	-	------	------	------	------	------	------	ENOG41106GD;ENOG41105DU	S:Function unknown;	XP_037453814.1	uncharacterized protein LOC119324144 [Triticum dicoccoides]	------	------	------	------	------
TraesCS1A02G086100	1.73333	4.19667	0.431	-1.21302	0.00175729	0.0279142	yes	down	Carboxypeptidase [Source:UniProtKB/TrEMBL;Acc:A0A1D5S4B1]	GO:0006508;GO:0005773;GO:0005576;GO:000418	BP:proteolysis;CC:vacuole;CC:extracellular region;MF:serine-type carboxypeptidase activity;	K16297	SCPL-II	------	------	COG2939	E:Amino acid transport and metabolism	KAF6982570.1	hypothetical protein CFC21_000951 [Triticum aestivum]	sp|P08819|CBP2_WHEAT;	Serine carboxypeptidase 2 OS=Triticum aestivum OX=4565 GN=CBP2 PE=1 SV=2;	PF00450.24	Peptidase_S10	Serine carboxypeptidase
TraesCS1A02G089500	1.9	0.653333	2.986	1.57829	0.00022332	0.00542504	yes	up	-	GO:0046872;GO:001649	MF:metal ion binding;MF:oxidoreductase activity;	K05933	E1.14.17.4	map00270	Cysteine and methionine metabolism	COG3491	S:Function unknown	XP_037486308.1	1-aminocyclopropane-1-carboxylate oxidase-like [Triticum dicoccoides]	sp|Q9FR99|ACCO_MUSAC;	1-aminocyclopropane-1-carboxylate oxidase OS=Musa acuminata OX=4641 GN=MAO1B PE=3 SV=1;	PF03171.22;PF14226.8	2OG-FeII_Oxy;DIOX_N	2OG-F;non-haem dioxygenase in morphine synthesis N-terminal
TraesCS1A02G089600	11.3233	5.50667	2.161	1.11138	2.5842e-05	0.000888892	yes	up	-	GO:0046872;GO:001649	MF:metal ion binding;MF:oxidoreductase activity;	K05933	E1.14.17.4	map00270	Cysteine and methionine metabolism	COG3491	S:Function unknown	KAF6982618.1	hypothetical protein CFC21_000987 [Triticum aestivum]	sp|Q9FR99|ACCO_MUSAC;	1-aminocyclopropane-1-carboxylate oxidase OS=Musa acuminata OX=4641 GN=MAO1B PE=3 SV=1;	PF03171.22;PF14226.8	2OG-FeII_Oxy;DIOX_N	2OG-F;non-haem dioxygenase in morphine synthesis N-terminal
TraesCS1A02G094700	7.5	39.7933	0.186	-2.42758	1.19712e-05	0.000461982	yes	down	-	GO:0006629;GO:0016021;GO:001678	BP:lipid metabolic process;CC:integral component of membrane;MF:hydrolase activity;	------	------	------	------	ENOG41126U1	S:Function unknown	XP_037489094.1	triacylglycerol lipase OBL1-like [Triticum dicoccoides]	sp|F4JFU8|OBL1_ARATH;	Triacylglycerol lipase OBL1 OS=Arabidopsis thaliana OX=3702 GN=OBL1 PE=1 SV=1;	PF01764.27	Lipase_3	Lipase
TraesCS1A02G098800	6.10667	1.86333	3.357	1.7473	2.60107e-06	0.000120584	yes	up	-	GO:0016021;GO:001602	CC:integral component of membrane;CC:membrane;	------	------	------	------	ENOG41104JB	S:Function unknown	KAF6982741.1	hypothetical protein CFC21_001089 [Triticum aestivum]	------	------	------	------	------
TraesCS1A02G104600	1.31	3.9	0.343	-1.54212	6.23516e-06	0.00026066	yes	down	-	GO:0009658;GO:0016021;GO:0009707;GO:0004523;GO:000367	BP:chloroplast organization;CC:integral component of membrane;CC:chloroplast outer membrane;MF:RNA-DNA hybrid ribonuclease activity;MF:nucleic acid binding;	------	------	------	------	ENOG41105MX	S:Function unknown	KAF6982815.1	hypothetical protein CFC21_001156 [Triticum aestivum]	------	------	------	------	------
TraesCS1A02G115400	7.35333	16.0767	0.473	-1.08022	1.16872e-05	0.000452651	yes	down	-	GO:0016021;GO:000551	CC:integral component of membrane;MF:protein binding;	------	------	------	------	ENOG41116YB	S:Function unknown	KAF6982929.1	hypothetical protein CFC21_001250 [Triticum aestivum]	sp|Q681K2|ATS3A_ARATH;	Embryo-specific protein ATS3A OS=Arabidopsis thaliana OX=3702 GN=ATS3A PE=1 SV=1;	PF06232.13	ATS3	Embryo-specific protein 3,
TraesCS1A02G120100	45.51	11.3967	4.095	2.0339	3.43635e-55	2.62856e-52	yes	up	-	GO:0016887;GO:000552	MF:ATPase activity;MF:ATP binding;	K09489	HSPA4	------	------	COG0443	O:Posttranslational modification, protein turnover, chaperones	KAF6982979.1	hypothetical protein CFC21_001290 [Triticum aestivum]	sp|Q9S7C0|HSP7O_ARATH;	Heat shock 70 kDa protein 14 OS=Arabidopsis thaliana OX=3702 GN=HSP70-14 PE=1 SV=1;	PF00012.22;PF06723.15	HSP70;MreB_Mbl	Hsp70 protein;MreB/Mbl protein
TraesCS1A02G127500	0.143333	0.44	0.325	-1.62178	0.00374436	0.0495245	yes	down	-	GO:0055085;GO:001602	BP:transmembrane transport;CC:integral component of membrane;	------	------	------	------	ENOG4111I0D	P:Inorganic ion transport and metabolism	KAF6983075.1	hypothetical protein CFC21_001363 [Triticum aestivum]	sp|Q9FLV9|SLAH3_ARATH;	S-type anion channel SLAH3 OS=Arabidopsis thaliana OX=3702 GN=SLAH3 PE=1 SV=1;	PF03595.19	SLAC1	Voltage-dependent anion channel
TraesCS1A02G129600	0.236667	1.35667	0.179	-2.48169	0.000603757	0.0121193	yes	down	Bidirectional sugar transporter SWEET [Source:UniProtKB/TrEMBL;Acc:W4ZUX2]	GO:0008643;GO:0016021;GO:0005887;GO:0005886;GO:005111	BP:carbohydrate transport;CC:integral component of membrane;CC:integral component of plasma membrane;CC:plasma membrane;MF:sugar transmembrane transporter activity;	K15382	SLC50A, SWEET	------	------	ENOG4111M4R	U:Intracellular trafficking, secretion, and vesicular transport	XP_037404167.1	bidirectional sugar transporter SWEET3a-like [Triticum dicoccoides]	sp|Q5NAZ9|SWT3B_ORYSJ;	Bidirectional sugar transporter SWEET3b OS=Oryza sativa subsp. japonica OX=39947 GN=SWEET3B PE=3 SV=2;	PF03083.18	MtN3_slv	Sugar efflux transporter for intercellular exchange
TraesCS1A02G137300	1.06667	3.13333	0.358	-1.48339	0.000733902	0.0141186	yes	down	-	GO:001602	CC:integral component of membrane;	------	------	------	------	COG0071;COG1357	O:Posttranslational modification, protein turnover, chaperones;S:Function unknown	KAF6983212.1	hypothetical protein CFC21_001461 [Triticum aestivum]	sp|D9UBX6|RTM2B_ARATH;	Inactive protein RESTRICTED TEV MOVEMENT 2 OS=Arabidopsis thaliana OX=3702 GN=RTM2 PE=3 SV=1;	PF00011.23	HSP20	Hsp20/alpha crystallin family
TraesCS1A02G138100	1.04667	2.29667	0.468	-1.09659	0.003332	0.0455035	yes	down	-	GO:0006468;GO:0004674;GO:0005524;GO:000467	BP:protein phosphorylation;MF:protein serine/threonine kinase activity;MF:ATP binding;MF:protein kinase activity;	------	------	------	------	COG0515	T:Signal transduction mechanisms	KAF6983225.1	hypothetical protein CFC21_001469 [Triticum aestivum]	sp|Q9FM85|PBL16_ARATH;	Probable serine/threonine-protein kinase PBL16 OS=Arabidopsis thaliana OX=3702 GN=PBL16 PE=1 SV=1;	PF07714.19;PF00069.27	PK_Tyr_Ser-Thr;Pkinase	Protein tyrosine and serine/threonine kinase;Protein kinase domain
TraesCS1A02G142400	0.526667	1.52667	0.354	-1.49834	6.72997e-05	0.00200756	yes	down	-	GO:0055085;GO:001602	BP:transmembrane transport;CC:integral component of membrane;	------	------	------	------	COG1055	P:Inorganic ion transport and metabolism	XP_037405219.1	silicon efflux transporter LSI2-like [Triticum dicoccoides]	sp|Q10SY9|LSI2_ORYSJ;	Silicon efflux transporter LSI2 OS=Oryza sativa subsp. japonica OX=39947 GN=LSI2 PE=1 SV=1;	PF03600.18;PF02040.17	CitMHS;ArsB	Citrate transporter;Arsenical pump membrane protein
TraesCS1A02G149300	2.03667	6.61	0.313	-1.67782	2.00146e-05	0.000710506	yes	down	Cellulose synthase [Source:UniProtKB/TrEMBL;Acc:W4ZU60]	GO:0009833;GO:0009834;GO:0030244;GO:0071555;GO:0016021;GO:0016020;GO:0005886;GO:0005802;GO:0016760;GO:0016759;GO:004687	BP:plant-type primary cell wall biogenesis;BP:plant-type secondary cell wall biogenesis;BP:cellulose biosynthetic process;BP:cell wall organization;CC:integral component of membrane;CC:membrane;CC:plasma membrane;CC:trans-Golgi network;MF:cellulose synthas;MF:cellulose synthase activity;MF:metal ion binding;	K10999	CESA	------	------	COG1215;COG5053	M:Cell wall/membrane/envelope biogenesis;J:Translation, ribosomal structure and biogenesis	XP_037406072.1	cellulose synthase A catalytic subunit 7 [UDP-forming] isoform X2 [Triticum dicoccoides]	sp|Q9AV71|CESA7_ORYSJ;	Cellulose synthase A catalytic subunit 7 [UDP-forming] OS=Oryza sativa subsp. japonica OX=39947 GN=CESA7 PE=2 SV=1;	PF03552.16;PF14569.8;PF13632.8	Cellulose_synt;zf-UDP;Glyco_trans_2_3	Cellulose synthase;Zinc-binding RING-finger;Glycosyl transferase family group 2
TraesCS1A02G161900	58.19	20.1533	3.001	1.58552	5.29366e-23	1.72659e-20	yes	up	-	GO:0006334;GO:0000398;GO:0008380;GO:0006397;GO:0046540;GO:0016021;GO:0005634;GO:0005682;GO:000568	BP:nucleosome assembly;BP:mRNA splicing, via spliceosome;BP:RNA splicing;BP:mRNA processing;CC:U4/U6 x U5 tri-snRNP complex;CC:integral component of membrane;CC:nucleus;CC:U5 snRNP;CC:spliceosomal complex;	K12859	TXNL4A, DIB1	map03040	Spliceosome	ENOG4111FE6	S:Function unknown	VAH16547.1	unnamed protein product [Triticum turgidum subsp. durum]	sp|Q9FE62|YLS8_ARATH;	Thioredoxin-like protein YLS8 OS=Arabidopsis thaliana OX=3702 GN=YLS8 PE=1 SV=1;	PF02966.18;PF00085.22	DIM1;Thioredoxin	Mitosis protein DIM1;Thioredoxin
TraesCS1A02G163000	10.7333	4.17667	2.753	1.46099	0.000117145	0.00318403	yes	up	-	GO:001602	CC:integral component of membrane;	------	------	------	------	ENOG411089C	S:Function unknown	KAF6983543.1	hypothetical protein CFC21_001715 [Triticum aestivum]	------	------	PF05553.13	DUF761	Cotton fibre expressed protein
TraesCS1A02G177800	0.646667	2.71333	0.24	-2.05612	2.30488e-06	0.000108338	yes	down	-	GO:0016021;GO:0004497;GO:0016705;GO:0005506;GO:002003	CC:integral component of membrane;MF:monooxygenase activity;MF:oxidoreductase activity, acting on paired donors, with incorporation or reduction of molecular oxygen;MF:iron ion binding;MF:heme binding;	K09755	CYP84A, F5H	map00940	Phenylpropanoid biosynthesis	COG2124	Q:Secondary metabolites biosynthesis, transport and catabolism	XP_037409195.1	cytochrome P450 84A1-like [Triticum dicoccoides]	sp|Q42600|C84A1_ARATH;	Cytochrome P450 84A1 OS=Arabidopsis thaliana OX=3702 GN=CYP84A1 PE=1 SV=1;	PF00067.24	p450	Cytochrome P450
TraesCS1A02G181000	2.33	0.74	3.247	1.69923	5.92543e-07	3.27935e-05	yes	up	Methionine gamma-lyase [Source:Projected from Arabidopsis thaliana (AT1G64660) UniProtKB/Swiss-Prot;Acc:Q9SGU9]	GO:0019346;GO:0019343;GO:0005737;GO:0016846;GO:0004123;GO:0003824;GO:0030170;GO:001682	BP:transsulfuration;BP:cysteine biosynthetic process via cystathionine;CC:cytoplasm;MF:carbon-sulfur lyase activity;MF:cystathionine gamma-lyase activity;MF:catalytic activity;MF:pyridoxal phosphate binding;MF:lyase activity;	K01761	E4.4.1.11	map00270;map00450	Cysteine and methionine metabolism;Selenocompound metabolism	COG0626	E:Amino acid transport and metabolism	KAF6983774.1	hypothetical protein CFC21_001892 [Triticum aestivum]	sp|Q9SGU9|MGL_ARATH;	Methionine gamma-lyase OS=Arabidopsis thaliana OX=3702 GN=MGL PE=1 SV=1;	PF01053.22;PF00266.21;PF00155.23	Cys_Met_Meta_PP;Aminotran_5;Aminotran_1_2	Cys/Met metabolism PLP-dependent enzyme;Aminotransferase class-V;Aminotransferase class I and II
TraesCS1A02G187800	2	0.813333	2.356	1.23604	0.0013478	0.022772	yes	up	-	------	------	------	------	------	------	ENOG411074S;ENOG410YWPQ	S:Function unknown;	KAF6983856.1	hypothetical protein CFC21_001953 [Triticum aestivum]	------	------	------	------	------
TraesCS1A02G199700	0.863333	0.0933333	9.731	3.2826	0.000591094	0.0119035	yes	up	-	------	------	------	------	------	------	------	------	KAF6989303.1	hypothetical protein CFC21_006642 [Triticum aestivum]	------	------	------	------	------
TraesCS1A02G209800	10.6167	32.7533	0.352	-1.50574	1.4684e-05	0.000547593	yes	down	Hypothetical HPS-like protein [Source:UniProtKB/TrEMBL;Acc:V9HVX5]	------	------	------	------	------	------	ENOG41105Z0	S:Function unknown	ABZ88708.1	hypothetical HPS-like protein [Triticum aestivum]	sp|Q01595|CCDP_MAIZE;	Cortical cell-delineating protein OS=Zea mays OX=4577 PE=2 SV=1;	PF14547.8;PF00234.24	Hydrophob_seed;Tryp_alpha_amyl	Hydrophobic seed protein;Protease inhibitor/seed storage/LTP family
TraesCS1A02G209900	39.4033	105.943	0.392	-1.35225	6.71272e-13	9.67083e-11	yes	down	-	------	------	------	------	------	------	ENOG41105Z0	S:Function unknown	KAF6984130.1	hypothetical protein CFC21_002177 [Triticum aestivum]	sp|Q01595|CCDP_MAIZE;	Cortical cell-delineating protein OS=Zea mays OX=4577 PE=2 SV=1;	PF14547.8	Hydrophob_seed	Hydrophobic seed protein
TraesCS1A02G210100	2.3	21.51	0.121	-3.05175	3.24238e-08	2.33299e-06	yes	down	-	------	------	------	------	------	------	ENOG410YSDK	S:Function unknown	XP_037427882.1	cortical cell-delineating protein-like [Triticum dicoccoides]	sp|Q01595|CCDP_MAIZE;	Cortical cell-delineating protein OS=Zea mays OX=4577 PE=2 SV=1;	PF14547.8	Hydrophob_seed	Hydrophobic seed protein
TraesCS1A02G210900	0.243333	1.15667	0.215	-2.21982	0.00020997	0.0051553	yes	down	-	GO:0006857;GO:0010167;GO:0055085;GO:0016021;GO:0016020;GO:0022857;GO:001511	BP:oligopeptide transport;BP:response to nitrate;BP:transmembrane transport;CC:integral component of membrane;CC:membrane;MF:transmembrane transporter activity;MF:nitrate transmembrane transporter activity;	------	------	------	------	COG3104	E:Amino acid transport and metabolism	KAF6984141.1	hypothetical protein CFC21_002187 [Triticum aestivum]	sp|Q05085|PTR7_ARATH;	Protein NRT1/ PTR FAMILY 6.3 OS=Arabidopsis thaliana OX=3702 GN=NPF6.3 PE=1 SV=1;	PF00854.23;PF07690.18	PTR2;MFS_1	POT family;Major Facilitator Superfamily
TraesCS1A02G211300	0.7	2.53667	0.281	-1.83382	7.93211e-05	0.00230411	yes	down	-	GO:0051225;GO:0005737;GO:0005880;GO:000801	BP:spindle assembly;CC:cytoplasm;CC:nuclear microtubule;MF:microtubule binding;	------	------	------	------	ENOG410YP4H	S:Function unknown	XP_037411858.1	QWRF motif-containing protein 7-like [Triticum dicoccoides]	sp|Q1PE51|QWRF7_ARATH;	QWRF motif-containing protein 7 OS=Arabidopsis thaliana OX=3702 GN=QWRF7 PE=2 SV=1;	PF04484.14	QWRF	QWRF family
TraesCS1A02G213900	4.75333	2.26667	2.149	1.10365	0.000181372	0.00455763	yes	up	-	GO:0000266;GO:0050832;GO:0046686;GO:0005737;GO:0016020;GO:0005739;GO:0005774;GO:0005886;GO:0009506;GO:0008017;GO:0003924;GO:000552	BP:mitochondrial fission;BP:defense response to fungus;BP:response to cadmium ion;CC:cytoplasm;CC:membrane;CC:mitochondrion;CC:vacuolar membrane;CC:plasma membrane;CC:plasmodesma;MF:microtubule binding;MF:GTPase activity;MF:GTP binding;	------	------	------	------	COG0699	S:Function unknown	XP_037412060.1	dynamin-related protein 1E-like [Triticum dicoccoides]	sp|Q9FNX5|DRP1E_ARATH;	Phragmoplastin DRP1E OS=Arabidopsis thaliana OX=3702 GN=DRP1E PE=1 SV=1;	PF01031.22;PF00350.25;PF02212.20;PF01926.25	Dynamin_M;Dynamin_N;GED;MMR_HSR1	Dynamin central region;Dynamin family;Dynamin GTPase effector domain;50S ribosome-binding GTPase
TraesCS1A02G218100	2.16333	0.796667	2.777	1.47379	0.0026692	0.0384287	yes	up	-	GO:0010200;GO:0000302;GO:0009624;GO:0010087;GO:0006355;GO:0006351;GO:0009644;GO:0051301;GO:0005634;GO:0003700;GO:0000976;GO:000367	BP:response to chitin;BP:response to reactive oxygen species;BP:response to nematode;BP:phloem or xylem histogenesis;BP:regulation of transcription, DNA-templated;BP:transcription, DNA-templated;BP:response to high light intensity;BP:cell division;CC:nucleus;MF:transcription factor activity, sequence-specific DNA binding;MF:transcription regulatory region sequence-specific DNA binding;MF:DNA bind…	K09286	EREBP	------	------	ENOG410ZM5J;ENOG410Z37D	S:Function unknown;K:Transcription	XP_037412549.1	ethylene-responsive transcription factor 6-like [Triticum dicoccoides]	sp|Q40478|ERF5_TOBAC;	Ethylene-responsive transcription factor 5 OS=Nicotiana tabacum OX=4097 GN=ERF5 PE=2 SV=1;	PF00847.22	AP2	AP2 domain
TraesCS1A02G229900	13.66	4.28	3.293	1.71927	2.05707e-18	4.80637e-16	yes	up	-	GO:0003723;GO:000367	MF:RNA binding;MF:nucleic acid binding;	K12890	SRSF1, SFRS1, ASF, SF2	map03040	Spliceosome	COG0724	S:Function unknown	EMS51567.1	Pre-mRNA-splicing factor SF2 [Triticum urartu]	sp|Q9XFR5|SR30_ARATH;	Serine/arginine-rich splicing factor SR30 OS=Arabidopsis thaliana OX=3702 GN=SR30 PE=1 SV=1;	PF00076.24;PF16842.7	RRM_1;RRM_occluded	RNA recognition motif.;Occluded RNA-recognition motif
TraesCS1A02G231200	0.796667	3.02667	0.279	-1.84386	0.000157908	0.00407642	yes	down	Ethylene-responsive transcription factor RAP2-3 [Source:Projected from Arabidopsis thaliana (AT3G16770) UniProtKB/Swiss-Prot;Acc:P42736]	GO:0006355;GO:0006351;GO:0005634;GO:0003700;GO:000367	BP:regulation of transcription, DNA-templated;BP:transcription, DNA-templated;CC:nucleus;MF:transcription factor activity, sequence-specific DNA binding;MF:DNA binding;	K09286	EREBP	------	------	ENOG410ZNB5	S:Function unknown	XP_037413806.1	ethylene-responsive transcription factor RAP2-3-like [Triticum dicoccoides]	sp|O22259|ERF71_ARATH;	Ethylene-responsive transcription factor ERF071 OS=Arabidopsis thaliana OX=3702 GN=ERF071 PE=1 SV=1;	PF00847.22	AP2	AP2 domain
TraesCS1A02G232500	1.59	0.113333	14.683	3.87604	5.44395e-05	0.00168495	yes	up	-	GO:0010112;GO:000563	BP:regulation of systemic acquired resistance;CC:nucleus;	------	------	------	------	ENOG4110644	S:Function unknown	KAF6984391.1	hypothetical protein CFC21_002416 [Triticum aestivum]	------	------	PF15699.7	NPR1_interact	NPR1 interacting
TraesCS1A02G239000	4.86	2.36667	2.111	1.0778	1.46758e-05	0.000547593	yes	up	-	GO:001602	CC:integral component of membrane;	------	------	------	------	ENOG4111HK6	S:Function unknown	KAF6984493.1	hypothetical protein CFC21_002492 [Triticum aestivum]	------	------	------	------	------
TraesCS1A02G241800	3.33	6.89667	0.495	-1.0136	0.00342009	0.04644	yes	down	-	GO:0071555;GO:0016021;GO:0000139;GO:001675	BP:cell wall organization;CC:integral component of membrane;CC:Golgi membrane;MF:transferase activity, transferring glycosyl groups;	K11714	RGXT	------	------	ENOG410YT39	S:Function unknown	VAH06957.1	unnamed protein product [Triticum turgidum subsp. durum]	------	------	------	------	------
TraesCS1A02G253400	6.29333	13.77	0.496	-1.01261	6.61661e-07	3.61811e-05	yes	down	Pyruvate, phosphate dikinase [Source:UniProtKB/TrEMBL;Acc:A0A1D5RX10]	GO:0016310;GO:0006090;GO:0046872;GO:0016772;GO:0016301;GO:0003824;GO:0005524;GO:005024	BP:phosphorylation;BP:pyruvate metabolic process;MF:metal ion binding;MF:transferase activity, transferring phosphorus-containing groups;MF:kinase activity;MF:catalytic activity;MF:ATP binding;MF:pyruvate, phosphate dikinase activity;	K01006	ppdK	map00010;map00620;map00710	Glycolysis / Gluconeogenesis;Pyruvate metabolism;Carbon fixation in photosynthetic organisms	COG0574	G:Carbohydrate transport and metabolism	XP_037416051.1	pyruvate, phosphate dikinase 2-like isoform X1 [Triticum dicoccoides]	sp|Q6AVA8|PPDK1_ORYSJ;	Pyruvate, phosphate dikinase 1, chloroplastic OS=Oryza sativa subsp. japonica OX=39947 GN=PPDK1 PE=1 SV=1;	PF02896.20;PF01326.21;PF00391.25	PEP-utilizers_C;PPDK_N;PEP-utilizers	PEP-utilising enzyme, PEP-binding domain;Pyruvate phosphate dikinase, AMP/ATP-binding domain;PEP-utilising enzyme, mobile domain
TraesCS1A02G256100	1.15333	2.43667	0.476	-1.06945	0.00093474	0.0170919	yes	down	-	------	------	------	------	------	------	COG1957	F:Nucleotide transport and metabolism	VAH07355.1	unnamed protein product [Triticum turgidum subsp. durum]	sp|A0L0Y0|RIHA_SHESA;	Pyrimidine-specific ribonucleoside hydrolase RihA OS=Shewanella sp.;	PF01156.21	IU_nuc_hydro	Inosine-uridine preferring nucleoside hydrolase
TraesCS1A02G256500	0.11	1.13667	0.105	-3.24756	0.000564577	0.0115163	yes	down	-	------	------	------	------	------	------	ENOG411081F	S:Function unknown	KAF6984695.1	hypothetical protein CFC21_002659 [Triticum aestivum]	------	------	------	------	------
TraesCS1A02G265800	19.3367	65.2	0.311	-1.68689	4.78114e-08	3.314e-06	yes	down	-	GO:0010951;GO:0005576;GO:000486	BP:negative regulation of endopeptidase activity;CC:extracellular region;MF:serine-type endopeptidase inhibitor activity;	------	------	------	------	ENOG411070C	S:Function unknown	VAH19424.1	unnamed protein product [Triticum turgidum subsp. durum]	------	------	------	------	------
TraesCS1A02G268400	8.05	21.3667	0.386	-1.37478	1.01788e-08	8.15499e-07	yes	down	-	GO:0010438;GO:0005737;GO:0016491;GO:007040	BP:cellular response to sulfur starvation;CC:cytoplasm;MF:oxidoreductase activity;MF:NADPH binding;	K23050	PCBER1	------	------	ENOG410Y0DY	S:Function unknown	XP_037417208.1	isoflavone reductase homolog IRL-like [Triticum dicoccoides]	sp|P52580|IFRH_MAIZE;	Isoflavone reductase homolog IRL OS=Zea mays OX=4577 GN=IRL PE=2 SV=1;	PF05368.15;PF13460.8;PF01370.23	NmrA;NAD_binding_10;Epimerase	NmrA-like family;NA;NAD dependent epimerase/dehydratase family
TraesCS1A02G278400	0.58	1.51	0.394	-1.34337	0.00289819	0.0409456	yes	down	-	GO:0006865;GO:0016021;GO:000588	BP:amino acid transport;CC:integral component of membrane;CC:plasma membrane;	K13946	AUX1, LAX	map04075	Plant hormone signal transduction	COG0814	E:Amino acid transport and metabolism	XP_037417940.1	auxin transporter-like protein 2 [Triticum dicoccoides]	sp|Q688J2|LAX12_ORYSJ;	Auxin transporter-like protein 2 OS=Oryza sativa subsp. japonica OX=39947 GN=Os05g0447200 PE=2 SV=1;	PF01490.20	Aa_trans	Transmembrane amino acid transporter protein
TraesCS1A02G281000	13.5933	5.74333	2.588	1.37189	2.98062e-12	4.04898e-10	yes	up	-	------	------	------	------	------	------	ENOG410ZBIG	S:Function unknown	XP_037418176.1	uncharacterized protein LOC119281865 isoform X1 [Triticum dicoccoides]	------	------	------	------	------
TraesCS1A02G285000	362.547	30.1467	12.342	3.62552	1.44548e-123	3.09593e-120	yes	up	-	GO:0034620;GO:0051085;GO:0042026;GO:0005737;GO:0031072;GO:0044183;GO:0051082;GO:0051787;GO:0016887;GO:000552	BP:cellular response to unfolded protein;BP:chaperone mediated protein folding requiring cofactor;BP:protein refolding;CC:cytoplasm;MF:heat shock protein binding;MF:protein binding involved in protein folding;MF:unfolded protein binding;MF:misfolded protein binding;MF:ATPase activity;MF:ATP binding;	K03283	HSPA1s	map04144;map04141;map03040	Endocytosis;Protein processing in endoplasmic reticulum;Spliceosome	COG0443	O:Posttranslational modification, protein turnover, chaperones	XP_037418584.1	heat shock 70 kDa protein 4-like [Triticum dicoccoides]	sp|Q9LHA8|HS704_ARATH;	Heat shock 70 kDa protein 4 OS=Arabidopsis thaliana OX=3702 GN=HSP70-4 PE=1 SV=1;	PF00012.22;PF06723.15	HSP70;MreB_Mbl	Hsp70 protein;MreB/Mbl protein
TraesCS1A02G285700	2.11	0.0466667	44.964	5.49069	2.90854e-19	7.35769e-17	yes	up	-	GO:0016021;GO:0016020;GO:0050664;GO:0005509;GO:0004601;GO:001649	CC:integral component of membrane;CC:membrane;MF:oxidoreductase activity, acting on NA;MF:calcium ion binding;MF:peroxidase activity;MF:oxidoreductase activity;	K13447	RBOH	map04016;map04626	MAPK signaling pathway - plant;Plant-pathogen interaction	ENOG410XNZY	U:Intracellular trafficking, secretion, and vesicular transport	XP_037418633.1	respiratory burst oxidase homolog protein B-like [Triticum dicoccoides]	sp|Q948T9|RBOHB_SOLTU;	Respiratory burst oxidase homolog protein B OS=Solanum tuberosum OX=4113 GN=RBOHB PE=1 SV=1;	PF08030.14;PF08414.12;PF08022.14;PF01794.21;PF13499.8	NAD_binding_6;NADPH_Ox;FAD_binding_8;Ferric_reduct;EF-hand_7	Ferric reductase NAD binding domain;Respiratory burst NADPH oxidase;FAD-binding domain;Ferric reductase like transmembrane component;EF-hand domain pair
TraesCS1A02G290200	11.76	3.53667	3.549	1.82745	4.52929e-05	0.0014294	yes	up	-	------	------	------	------	------	------	ENOG4110812	S:Function unknown	EMS47372.1	hypothetical protein TRIUR3_27602 [Triticum urartu]	------	------	------	------	------
TraesCS1A02G291100	16.2567	0.0566667	316.202	8.3047	2.17548e-33	1.08359e-30	yes	up	Nicotianamine aminotransferase 1 [Source:UniProtKB/TrEMBL;Acc:A0A1D5RTF7]	GO:0006520;GO:0009058;GO:0033855;GO:0008483;GO:0016740;GO:0003824;GO:003017	BP:cellular amino acid metabolic process;BP:biosynthetic process;MF:nicotianamine aminotransferase activity;MF:transaminase activity;MF:transferase activity;MF:catalytic activity;MF:pyridoxal phosphate binding;	K14271	NAAT	------	------	COG0436	E:Amino acid transport and metabolism	ARQ30108.1	nicotianamine aminotransferase 1 [Triticum aestivum]	sp|Q9ST02|NAATA_HORVU;	Nicotianamine aminotransferase A OS=Hordeum vulgare OX=4513 GN=naat-A PE=1 SV=2;	PF00155.23;PF01212.23;PF00266.21	Aminotran_1_2;Beta_elim_lyase;Aminotran_5	Aminotransferase class I and II;Beta-eliminating lyase;Aminotransferase class-V
TraesCS1A02G300900	5.03667	0.696667	7.534	2.91347	9.05699e-14	1.42634e-11	yes	up	-	GO:0006355;GO:0005634;GO:0003700;GO:004356	BP:regulation of transcription, DNA-templated;CC:nucleus;MF:transcription factor activity, sequence-specific DNA binding;MF:sequence-specific DNA binding;	------	------	------	------	ENOG410YZZH	K:Transcription	XP_037442998.1	probable WRKY transcription factor 70 [Triticum dicoccoides]	sp|Q0DFT7|WRK19_ORYSJ;	Transcription factor WRKY19 OS=Oryza sativa subsp. japonica OX=39947 GN=WRKY19 PE=2 SV=1;	PF03106.17	WRKY	WRKY DNA -binding domain
TraesCS1A02G301100	5.84	1.14333	5.236	2.38845	1.05966e-09	9.96884e-08	yes	up	-	GO:0006355;GO:0050896;GO:0005634;GO:0043565;GO:0003700;GO:000367	BP:regulation of transcription, DNA-templated;BP:response to stimulus;CC:nucleus;MF:sequence-specific DNA binding;MF:transcription factor activity, sequence-specific DNA binding;MF:DNA binding;	------	------	------	------	ENOG410YZZH	K:Transcription	KAF6985189.1	hypothetical protein CFC21_003084 [Triticum aestivum]	sp|Q9LY00|WRK70_ARATH;	Probable WRKY transcription factor 70 OS=Arabidopsis thaliana OX=3702 GN=WRKY70 PE=1 SV=1;	PF03106.17	WRKY	WRKY DNA -binding domain
TraesCS1A02G304500	0.193333	1.11667	0.173	-2.5271	0.000317136	0.00722855	yes	down	Peroxidase [Source:UniProtKB/TrEMBL;Acc:A0A341P128]	GO:0006979;GO:0042744;GO:0005576;GO:0020037;GO:0046872;GO:000460	BP:response to oxidative stress;BP:hydrogen peroxide catabolic process;CC:extracellular region;MF:heme binding;MF:metal ion binding;MF:peroxidase activity;	K00430	E1.11.1.7	map00940	Phenylpropanoid biosynthesis	ENOG41104SB	S:Function unknown	KAF6985230.1	hypothetical protein CFC21_003121 [Triticum aestivum]	sp|Q9FEQ8|PER2_MAIZE;	Peroxidase 2 OS=Zea mays OX=4577 GN=PER2 PE=2 SV=1;	PF00141.25	peroxidase	Peroxidase
TraesCS1A02G318900	4.37333	9.63	0.465	-1.1035	3.1355e-05	0.00104713	yes	down	Peroxidase [Source:UniProtKB/TrEMBL;Acc:A0A341NQX7]	GO:0006979;GO:0042744;GO:0005576;GO:0020037;GO:0046872;GO:000460	BP:response to oxidative stress;BP:hydrogen peroxide catabolic process;CC:extracellular region;MF:heme binding;MF:metal ion binding;MF:peroxidase activity;	K00430	E1.11.1.7	map00940	Phenylpropanoid biosynthesis	ENOG410YDBA	G:Carbohydrate transport and metabolism	KAF6985387.1	hypothetical protein CFC21_003260 [Triticum aestivum]	sp|P37834|PER1_ORYSJ;	Peroxidase 1 OS=Oryza sativa subsp. japonica OX=39947 GN=PRX74 PE=2 SV=2;	PF00141.25	peroxidase	Peroxidase
TraesCS1A02G319200	0.216667	1.1	0.201	-2.31271	1.12627e-05	0.000438857	yes	down	-	GO:000819	MF:UDP-glycosyltransferase activity;	------	------	------	------	COG1819	S:Function unknown	XP_037447290.1	UDP-glycosyltransferase 73C4-like [Triticum dicoccoides]	sp|Q9AT54|SCGT_TOBAC;	Scopoletin glucosyltransferase OS=Nicotiana tabacum OX=4097 GN=TOGT1 PE=1 SV=1;	PF00201.20	UDPGT	UDP-glucoronosyl and UDP-glucosyl transferase
TraesCS1A02G328800	1.34	0.156667	8.862	3.14765	0.00175643	0.0279074	yes	up	-	GO:0006355;GO:0005634;GO:0003700;GO:000367	BP:regulation of transcription, DNA-templated;CC:nucleus;MF:transcription factor activity, sequence-specific DNA binding;MF:DNA binding;	K14516	ERF1	map04016;map04075	MAPK signaling pathway - plant;Plant hormone signal transduction	ENOG4111E8T;ENOG410YJNR	K:Transcription;	KAF6985521.1	hypothetical protein CFC21_003372 [Triticum aestivum]	sp|A0A3Q7I5Y9|ERFC3_SOLLC;	Ethylene-response factor C3 OS=Solanum lycopersicum OX=4081 GN=ERF.C.3 PE=2 SV=1;	PF00847.22	AP2	AP2 domain
TraesCS1A02G329700	2.48667	12.5333	0.223	-2.16331	0.000256836	0.00606718	yes	down	-	------	------	------	------	------	------	ENOG410YSDK;ENOG41105Z0	S:Function unknown;	XP_037450027.1	cortical cell-delineating protein-like [Triticum dicoccoides]	sp|Q01595|CCDP_MAIZE;	Cortical cell-delineating protein OS=Zea mays OX=4577 PE=2 SV=1;	PF14547.8;PF14368.8	Hydrophob_seed;LTP_2	Hydrophobic seed protein;Probable lipid transfer
TraesCS1A02G333800	5.59667	2.52667	2.311	1.20834	3.24254e-09	2.79659e-07	yes	up	Non-specific serine/threonine protein kinase [Source:UniProtKB/TrEMBL;Acc:A0A1D5RXG7]	GO:0006468;GO:0106311;GO:0007165;GO:0016021;GO:0004674;GO:0004672;GO:0005524;GO:010631	BP:protein phosphorylation;BP:old GO;BP:signal transduction;CC:integral component of membrane;MF:protein serine/threonine kinase activity;MF:protein kinase activity;MF:ATP binding;MF:old GO;	------	------	------	------	COG0515	T:Signal transduction mechanisms	XP_037422222.1	CBL-interacting protein kinase 19-like [Triticum dicoccoides]	sp|Q68Y49|CIPKJ_ORYSJ;	CBL-interacting protein kinase 19 OS=Oryza sativa subsp. japonica OX=39947 GN=CIPK19 PE=1 SV=1;	PF00069.27;PF07714.19;PF03822.16;PF03109.18;PF14531.8;PF01163.24	Pkinase;PK_Tyr_Ser-Thr;NAF;ABC1;Kinase-like;RIO1	Protein kinase domain;Protein tyrosine and serine/threonine kinase;NAF domain;ABC1 atypical kinase-like domain;Kinase-like;RIO1 family
TraesCS1A02G335100	1.66667	11.1067	0.153	-2.70943	3.23092e-10	3.31628e-08	yes	down	-	GO:0032259;GO:0008168;GO:0046983;GO:000817	BP:methylation;MF:methyltransferase activity;MF:protein dimerization activity;MF:O-methyltransferase activity;	------	------	------	------	ENOG410XS7T	S:Function unknown	VAH09283.1	unnamed protein product [Triticum turgidum subsp. durum]	sp|P47917|ZRP4_MAIZE;	O-methyltransferase ZRP4 OS=Zea mays OX=4577 GN=ZRP4 PE=2 SV=1;	PF00891.20;PF08100.13	Methyltransf_2;Dimerisation	O-methyltransferase domain;Dimerisation domain
TraesCS1A02G335200	63.1133	161.067	0.403	-1.31129	1.88366e-12	2.59171e-10	yes	down	-	GO:0032259;GO:0008168;GO:0046983;GO:000817	BP:methylation;MF:methyltransferase activity;MF:protein dimerization activity;MF:O-methyltransferase activity;	------	------	------	------	ENOG410XS7T	S:Function unknown	EMS45262.1	O-methyltransferase ZRP4 [Triticum urartu]	sp|P47917|ZRP4_MAIZE;	O-methyltransferase ZRP4 OS=Zea mays OX=4577 GN=ZRP4 PE=2 SV=1;	PF00891.20;PF08100.13	Methyltransf_2;Dimerisation	O-methyltransferase domain;Dimerisation domain
TraesCS1A02G335300	5.55667	25.6867	0.221	-2.17623	8.89893e-09	7.19782e-07	yes	down	-	GO:0019438;GO:0032259;GO:0008757;GO:0016740;GO:0008171;GO:0008168;GO:004698	BP:aromatic compound biosynthetic process;BP:methylation;MF:S-adenosylmethionine-dependent methyltransferase activity;MF:transferase activity;MF:O-methyltransferase activity;MF:methyltransferase activity;MF:protein dimerization activity;	K22588	ASMT	map00380	Tryptophan metabolism	ENOG410XS7T	S:Function unknown	KAF6985596.1	hypothetical protein CFC21_003437 [Triticum aestivum]	sp|Q6EPG8|ASMT1_ORYSJ;	Acetylserotonin O-methyltransferase 1 OS=Oryza sativa subsp. japonica OX=39947 GN=ASMT1 PE=1 SV=1;	PF00891.20;PF08100.13	Methyltransf_2;Dimerisation	O-methyltransferase domain;Dimerisation domain
TraesCS1A02G335400	0.823333	3.62	0.234	-2.09824	1.79365e-06	8.74422e-05	yes	down	-	GO:0032259;GO:0008168;GO:0046983;GO:000817	BP:methylation;MF:methyltransferase activity;MF:protein dimerization activity;MF:O-methyltransferase activity;	------	------	------	------	ENOG410XS7T	S:Function unknown	KAF6985597.1	hypothetical protein CFC21_003438 [Triticum aestivum]	sp|P47917|ZRP4_MAIZE;	O-methyltransferase ZRP4 OS=Zea mays OX=4577 GN=ZRP4 PE=2 SV=1;	PF00891.20;PF08100.13	Methyltransf_2;Dimerisation	O-methyltransferase domain;Dimerisation domain
TraesCS1A02G335500	0.05	0.716667	0.071	-3.82226	0.000301825	0.00696103	yes	down	-	GO:0019438;GO:0032259;GO:0008757;GO:0008171;GO:0008168;GO:004698	BP:aromatic compound biosynthetic process;BP:methylation;MF:S-adenosylmethionine-dependent methyltransferase activity;MF:O-methyltransferase activity;MF:methyltransferase activity;MF:protein dimerization activity;	K22588	ASMT	map00380	Tryptophan metabolism	ENOG410XS7T	S:Function unknown	KAF6985598.1	hypothetical protein CFC21_003439 [Triticum aestivum]	sp|Q6EPG8|ASMT1_ORYSJ;	Acetylserotonin O-methyltransferase 1 OS=Oryza sativa subsp. japonica OX=39947 GN=ASMT1 PE=1 SV=1;	PF00891.20;PF08100.13	Methyltransf_2;Dimerisation	O-methyltransferase domain;Dimerisation domain
TraesCS1A02G340100	14.5933	0.136667	113.141	6.82197	8.51084e-92	1.18882e-88	yes	up	-	GO:0034605;GO:0005737;GO:0016887;GO:0005524;GO:000016	BP:cellular response to heat;CC:cytoplasm;MF:ATPase activity;MF:ATP binding;MF:nucleotide binding;	K03695	clpB	------	------	COG0542	O:Posttranslational modification, protein turnover, chaperones	VAH09394.1	unnamed protein product [Triticum turgidum subsp. durum]	sp|Q6F2Y7|CLPB1_ORYSJ;	Chaperone protein ClpB1 OS=Oryza sativa subsp. japonica OX=39947 GN=CLPB1 PE=2 SV=1;	PF07724.16;PF17871.3;PF00004.31;PF10431.11;PF02861.22;PF07728.16;PF13401.8;PF13191.8;PF00158.28;PF20030.1;PF12775.9;PF05621.13	AAA_2;AAA_lid_9;AAA;ClpB_D2-small;Clp_N;AAA_5;AAA_22;AAA_16;Sigma54_activat;bpMoxR;AAA_7;TniB	AAA domain;AAA lid domain;ATPase family associated with various cellular activities;C-terminal, D2-small domain, of ClpB protein;Clp amino terminal domain, pathogenicity island component;AAA domain;AAA domain;AAA ATPase domain;Sigma-54 interaction domain;MoxR domain in the MoxR-vWA-beta-propeller ternary systems;P-loop containing dynein motor region;Bacterial TniB protein
TraesCS1A02G342600	6.89667	2.47333	2.828	1.49986	4.11464e-07	2.3636e-05	yes	up	-	GO:0006468;GO:0016021;GO:0004674;GO:0005515;GO:0004672;GO:000552	BP:protein phosphorylation;CC:integral component of membrane;MF:protein serine/threonine kinase activity;MF:protein binding;MF:protein kinase activity;MF:ATP binding;	------	------	------	------	COG4886	S:Function unknown	KAF6985678.1	hypothetical protein CFC21_003509 [Triticum aestivum]	sp|Q9M0G7|MIK1_ARATH;	MDIS1-interacting receptor like kinase 1 OS=Arabidopsis thaliana OX=3702 GN=MIK1 PE=1 SV=1;	PF13855.8;PF07714.19;PF00069.27;PF12799.9;PF08263.14	LRR_8;PK_Tyr_Ser-Thr;Pkinase;LRR_4;LRRNT_2	Leucine rich repeat;Protein tyrosine and serine/threonine kinase;Protein kinase domain;Leucine Rich repeats;Leucine rich repeat N-terminal domain
TraesCS1A02G358100	2.79667	0.653333	4.337	2.11679	6.77987e-05	0.00201869	yes	up	-	GO:0006355;GO:0005634;GO:0003700;GO:004356	BP:regulation of transcription, DNA-templated;CC:nucleus;MF:transcription factor activity, sequence-specific DNA binding;MF:sequence-specific DNA binding;	------	------	------	------	ENOG410YQZM	K:Transcription	KAF6985863.1	hypothetical protein CFC21_003680 [Triticum aestivum]	sp|Q93WU9|WRK51_ARATH;	Probable WRKY transcription factor 51 OS=Arabidopsis thaliana OX=3702 GN=WRKY51 PE=1 SV=1;	PF03106.17	WRKY	WRKY DNA -binding domain
TraesCS1A02G358400	9.70667	2.40667	4.166	2.05875	2.10687e-12	2.89262e-10	yes	up	-	GO:0006355;GO:0005634;GO:0003700;GO:004356	BP:regulation of transcription, DNA-templated;CC:nucleus;MF:transcription factor activity, sequence-specific DNA binding;MF:sequence-specific DNA binding;	------	------	------	------	ENOG410YQZM	K:Transcription	XP_037424086.1	probable WRKY transcription factor 75 [Triticum dicoccoides]	sp|Q8VWQ5|WRK50_ARATH;	Probable WRKY transcription factor 50 OS=Arabidopsis thaliana OX=3702 GN=WRKY50 PE=2 SV=1;	PF03106.17	WRKY	WRKY DNA -binding domain
TraesCS1A02G372200	4.24667	2.14	2.039	1.02773	0.000446545	0.0095673	yes	up	-	GO:0006355;GO:0006351;GO:0005634;GO:0003700;GO:000367	BP:regulation of transcription, DNA-templated;BP:transcription, DNA-templated;CC:nucleus;MF:transcription factor activity, sequence-specific DNA binding;MF:DNA binding;	K09287	RAV	------	------	ENOG4110AU5	K:Transcription	KAF6986015.1	hypothetical protein CFC21_003813 [Triticum aestivum]	sp|Q8RZX9|Y1934_ORYSJ;	AP2/ERF and B3 domain-containing protein Os01g0693400 OS=Oryza sativa subsp. japonica OX=39947 GN=Os01g0693400 PE=2 SV=1;	PF02362.23;PF00847.22	B3;AP2	B3 DNA binding domain;AP2 domain
TraesCS1A02G373100	0.783333	3.41333	0.23	-2.12203	4.81199e-09	4.06294e-07	yes	down	Phospholipase D [Source:UniProtKB/TrEMBL;Acc:A0A341NRW1]	GO:0016042;GO:0046470;GO:0016020;GO:0003824;GO:0070290;GO:0005509;GO:000463	BP:lipid catabolic process;BP:phosphatidylcholine metabolic process;CC:membrane;MF:catalytic activity;MF:N-acylphosphatidylethanolamine-specific phospholipase D activity;MF:calcium ion binding;MF:phospholipase D activity;	K01115	PLD1_2	map00565;map00564;map04144	Ether lipid metabolism;Glycerophospholipid metabolism;Endocytosis	COG1502	I:Lipid transport and metabolism	KAF6986026.1	hypothetical protein CFC21_003822 [Triticum aestivum]	sp|Q41142|PLDA1_RICCO;	Phospholipase D alpha 1 OS=Ricinus communis OX=3988 GN=PLD1 PE=1 SV=1;	PF12357.10;PF00614.24;PF00168.32;PF13091.8	PLD_C;PLDc;C2;PLDc_2	Phospholipase D C terminal;Phospholipase D Active site motif;C2 domain;PLD-like domain
TraesCS1A02G373800	2.00667	4.23333	0.486	-1.04067	0.00344091	0.0466242	yes	down	Reticulon-like protein [Source:UniProtKB/TrEMBL;Acc:W4ZSY0]	GO:0016021;GO:000578	CC:integral component of membrane;CC:endoplasmic reticulum membrane;	------	------	------	------	ENOG410XPKH	U:Intracellular trafficking, secretion, and vesicular transport	VAH22283.1	unnamed protein product [Triticum turgidum subsp. durum]	sp|Q9SUT9|RTNLB_ARATH;	Reticulon-like protein B2 OS=Arabidopsis thaliana OX=3702 GN=RTNLB2 PE=1 SV=1;	PF02453.19	Reticulon	Reticulon
TraesCS1A02G374200	269.547	595.37	0.475	-1.0749	4.76689e-05	0.00149922	yes	down	-	GO:0006869;GO:001602	BP:lipid transport;CC:integral component of membrane;	------	------	------	------	ENOG410YV7D	U:Intracellular trafficking, secretion, and vesicular transport	VAH11000.1	unnamed protein product [Triticum turgidum subsp. durum]	sp|A2XBN5|NLTPX_ORYSI;	Non-specific lipid-transfer protein 2 OS=Oryza sativa subsp. indica OX=39946 GN=LTP-2 PE=3 SV=2;	------	------	------
TraesCS1A02G375600	74.54	5.91	12.165	3.60461	8.67647e-126	1.99106e-122	yes	up	Heat shock transcription factor A6e [Source:UniProtKB/TrEMBL;Acc:W4ZRM4]	GO:0006355;GO:0006357;GO:0034605;GO:0005634;GO:0043565;GO:0003700;GO:0003677;GO:0000978;GO:004280	BP:regulation of transcription, DNA-templated;BP:regulation of transcription from RNA polymerase II promoter;BP:cellular response to heat;CC:nucleus;MF:sequence-specific DNA binding;MF:transcription factor activity, sequence-specific DNA binding;MF:DNA binding;MF:RNA polymerase II core promoter proximal region sequence-specific DNA binding;MF:identical protein binding;	K09419;K08967	HSFF;mtnD, mtnZ, ADI1	map00270	Cysteine and methionine metabolism	COG5169	K:Transcription	XP_037425119.1	heat stress transcription factor A-2c-like [Triticum dicoccoides]	sp|Q338B0|HFA2C_ORYSJ;	Heat stress transcription factor A-2c OS=Oryza sativa subsp. japonica OX=39947 GN=HSFA2C PE=1 SV=2;	PF00447.19	HSF_DNA-bind	HSF-type DNA-binding
TraesCS1A02G383800	4.95	2.06	2.472	1.30582	0.00103243	0.0184374	yes	up	CASP-like protein [Source:UniProtKB/TrEMBL;Acc:A0A1D5RZN3]	GO:0016021;GO:000588	CC:integral component of membrane;CC:plasma membrane;	------	------	------	------	ENOG41103Z0	S:Function unknown	KAE8794816.1	CASP-like protein 1U2 [Hordeum vulgare]	sp|Q2R0D1|CSPLK_ORYSJ;	CASP-like protein 1U2 OS=Oryza sativa subsp. japonica OX=39947 GN=Os11g0649700 PE=2 SV=1;	PF04535.14	DUF588	Domain of unknown function
TraesCS1A02G385600	0.593333	3.25333	0.184	-2.43897	7.25278e-07	3.90629e-05	yes	down	-	GO:0055114;GO:0016021;GO:004687	BP:oxidation-reduction process;CC:integral component of membrane;MF:metal ion binding;	------	------	------	------	ENOG410XR70	S:Function unknown	KAF6986195.1	hypothetical protein CFC21_003982 [Triticum aestivum]	sp|Q9M363|B561I_ARATH;	Cytochrome b561 and DOMON domain-containing protein At3g61750 OS=Arabidopsis thaliana OX=3702 GN=At3g61750 PE=3 SV=1;	PF03351.19;PF03188.18	DOMON;Cytochrom_B561	DOMON domain;Eukaryotic cytochrome b561
TraesCS1A02G389300	4.66333	2.01	2.368	1.24363	1.48255e-07	9.36672e-06	yes	up	Endoglucanase [Source:UniProtKB/TrEMBL;Acc:A0A1D6RDC6]	GO:0005975;GO:0030245;GO:0016021;GO:0005576;GO:0008810;GO:0030246;GO:000455	BP:carbohydrate metabolic process;BP:cellulose catabolic process;CC:integral component of membrane;CC:extracellular region;MF:cellulase activity;MF:carbohydrate binding;MF:hydrolase activity, hydrolyzing O-glycosyl compounds;	K01179	E3.2.1.4	map00500	Starch and sucrose metabolism	ENOG410XPC9	G:Carbohydrate transport and metabolism	KAF6986229.1	hypothetical protein CFC21_004015 [Triticum aestivum]	sp|Q6L4I2|GUN15_ORYSJ;	Endoglucanase 15 OS=Oryza sativa subsp. japonica OX=39947 GN=Os05g0212300 PE=2 SV=1;	PF00759.21;PF09478.12	Glyco_hydro_9;CBM49	Glycosyl hydrolase family 9;Carbohydrate binding domain CBM49
TraesCS1A02G389800	2.38333	6.60667	0.371	-1.43145	0.000862684	0.0160309	yes	down	-	GO:000370	MF:transcription factor activity, sequence-specific DNA binding;	------	------	------	------	ENOG410Z28R	S:Function unknown	XP_037464984.1	protein SPEAR3-like [Triticum dicoccoides]	sp|Q6IDB0|SPER3_ARATH;	Protein SPEAR3 OS=Arabidopsis thaliana OX=3702 GN=SPEAR3 PE=1 SV=1;	------	------	------
TraesCS1A02G393300	31.1967	7.29667	4.95	2.30754	0.000127709	0.00341909	yes	up	-	------	------	------	------	------	------	ENOG411053X	S:Function unknown	EMS62516.1	hypothetical protein TRIUR3_20468 [Triticum urartu]	------	------	------	------	------
TraesCS1A02G395300	30.5967	4.82	6.545	2.71044	1.13173e-45	7.57484e-43	yes	up	-	GO:0051085;GO:0006457;GO:0005829;GO:0051087;GO:005108	BP:chaperone mediated protein folding requiring cofactor;BP:protein folding;CC:cytosol;MF:chaperone binding;MF:unfolded protein binding;	K09510	DNAJB4	------	------	COG0484	O:Posttranslational modification, protein turnover, chaperones	XP_037426433.1	protein psi1-like [Triticum dicoccoides]	sp|Q9UDY4|DNJB4_HUMAN;	DnaJ homolog subfamily B member 4 OS=Homo sapiens OX=9606 GN=DNAJB4 PE=1 SV=1;	PF01556.20;PF00226.33	DnaJ_C;DnaJ	DnaJ C terminal domain;DnaJ domain
TraesCS1A02G396200	60.62	126.153	0.493	-1.01953	9.18629e-06	0.000366164	yes	down	Xyloglucan endotransglucosylase/hydrolase [Source:UniProtKB/TrEMBL;Acc:Q56TP3]	GO:0042546;GO:0005975;GO:0006073;GO:0009987;GO:0071555;GO:0008152;GO:0010411;GO:0005618;GO:0048046;GO:0005576;GO:0016787;GO:0016798;GO:0016762;GO:0016740;GO:000455	BP:cell wall biogenesis;BP:carbohydrate metabolic process;BP:cellular glucan metabolic process;BP:cellular process;BP:cell wall organization;BP:metabolic process;BP:xyloglucan metabolic process;CC:cell wall;CC:apoplast;CC:extracellular region;MF:hydrolase activity;MF:hydrolase activity, acting on glycosyl bonds;MF:xylogluca;MF:transferase activity;MF:hydrolase activity, hydrolyzing O-glycosyl com…	K08235	E2.4.1.207	------	------	COG2273	G:Carbohydrate transport and metabolism	XP_037426509.1	xyloglucan endotransglycosylase/hydrolase protein 8-like [Triticum dicoccoides]	sp|Q76BW5|XTH8_ORYSJ;	Xyloglucan endotransglycosylase/hydrolase protein 8 OS=Oryza sativa subsp. japonica OX=39947 GN=XTH8 PE=1 SV=1;	PF00722.23;PF06955.14	Glyco_hydro_16;XET_C	Glycosyl hydrolases family 16;Xyloglucan endo-transglycosylase
TraesCS1A02G410700	6.33333	2.5	2.619	1.3891	4.03898e-05	0.00130085	yes	up	-	GO:0006355;GO:0005634;GO:0003700;GO:0000976;GO:004356	BP:regulation of transcription, DNA-templated;CC:nucleus;MF:transcription factor activity, sequence-specific DNA binding;MF:transcription regulatory region sequence-specific DNA binding;MF:sequence-specific DNA binding;	------	------	------	------	ENOG41104H2	S:Function unknown	KAF6986479.1	hypothetical protein CFC21_004228 [Triticum aestivum]	sp|Q0DFT7|WRK19_ORYSJ;	Transcription factor WRKY19 OS=Oryza sativa subsp. japonica OX=39947 GN=WRKY19 PE=2 SV=1;	PF03106.17	WRKY	WRKY DNA -binding domain
TraesCS1A02G414700	7.55667	2.81	2.702	1.43415	2.63946e-05	0.00090596	yes	up	-	------	------	------	------	------	------	ENOG410ZDQD;ENOG41107QD	S:Function unknown;	KAF6986523.1	hypothetical protein CFC21_004265 [Triticum aestivum]	------	------	------	------	------
TraesCS1A02G416700	4.57	0	104.99	6.71411	6.622e-07	3.61811e-05	yes	up	-	GO:0009061;GO:000697	BP:anaerobic respiration;BP:response to oxidative stress;	------	------	------	------	ENOG410YT9R	S:Function unknown	XP_037427760.1	uncharacterized protein LOC119293363 [Triticum dicoccoides]	------	------	------	------	------
TraesCS1A02G417800	8.23667	2.72667	3.091	1.62815	1.00519e-08	8.07343e-07	yes	up	-	GO:0006694;GO:0003854;GO:001661	BP:steroid biosynthetic process;MF:3-beta-hydroxy-delta5-steroid dehydrogenase activity;MF:oxidoreductase activity, acting on the CH-OH group of donors, NAD or NADP as acceptor;	------	------	------	------	COG0451	M:Cell wall/membrane/envelope biogenesis	KAF6986566.1	hypothetical protein CFC21_004304 [Triticum aestivum]	sp|Q0JKZ0|SNL6_ORYSJ;	Cinnamoyl-CoA reductase-like SNL6 OS=Oryza sativa subsp. japonica OX=39947 GN=SNL6 PE=3 SV=1;	PF01073.21;PF01370.23;PF13460.8;PF00106.27	3Beta_HSD;Epimerase;NAD_binding_10;adh_short	3-beta hydroxysteroid dehydrogenase/isomerase family;NAD dependent epimerase/dehydratase family;NA;short chain dehydrogenase
TraesCS1A02G422700	3.45667	1.22333	2.858	1.51484	8.95002e-05	0.00255022	yes	up	-	GO:0006468;GO:0016020;GO:0016021;GO:0005524;GO:000467	BP:protein phosphorylation;CC:membrane;CC:integral component of membrane;MF:ATP binding;MF:protein kinase activity;	------	------	------	------	COG0515	T:Signal transduction mechanisms	XP_037428089.1	cysteine-rich receptor-like protein kinase 6 isoform X1 [Triticum dicoccoides]	sp|Q0D5R3|CRK6_ORYSJ;	Cysteine-rich receptor-like protein kinase 6 OS=Oryza sativa subsp. japonica OX=39947 GN=CRK6 PE=1 SV=1;	PF00069.27;PF07714.19;PF01657.19	Pkinase;PK_Tyr_Ser-Thr;Stress-antifung	Protein kinase domain;Protein tyrosine and serine/threonine kinase;Salt stress response/antifungal
TraesCS1A02G428200	1.19333	0.213333	6.227	2.6385	0.000716581	0.0138684	yes	up	-	------	------	------	------	------	------	------	------	KAF6986696.1	hypothetical protein CFC21_004419 [Triticum aestivum]	------	------	------	------	------
TraesCS1A02G429700	3.53	0.506667	7.306	2.86901	6.00623e-07	3.31835e-05	yes	up	-	------	------	------	------	------	------	------	------	XP_037472956.1	uncharacterized protein LOC119349046 [Triticum dicoccoides]	------	------	------	------	------
TraesCS1A02G437300	1.91333	4.8	0.413	-1.27662	0.000242348	0.00578663	yes	down	-	GO:001602	CC:integral component of membrane;	------	------	------	------	COG0071	O:Posttranslational modification, protein turnover, chaperones	KAF6986790.1	hypothetical protein CFC21_004510 [Triticum aestivum]	sp|Q9FHQ3|HS157_ARATH;	15.7 kDa heat shock protein, peroxisomal OS=Arabidopsis thaliana OX=3702 GN=HSP15.7 PE=2 SV=1;	PF00011.23	HSP20	Hsp20/alpha crystallin family
TraesCS1B02G004900	3.65667	1.8	2.065	1.04634	0.00121228	0.0208384	yes	up	-	GO:0016021;GO:0016301;GO:000551	CC:integral component of membrane;MF:kinase activity;MF:protein binding;	------	------	------	------	COG4886	S:Function unknown	VAH11906.1	unnamed protein product [Triticum turgidum subsp. durum]	sp|Q6JN46|EIX2_SOLLC;	Receptor-like protein EIX2 OS=Solanum lycopersicum OX=4081 GN=EIX2 PE=1 SV=2;	PF13855.8;PF12799.9;PF08263.14	LRR_8;LRR_4;LRRNT_2	Leucine rich repeat;Leucine Rich repeats;Leucine rich repeat N-terminal domain
TraesCS1B02G014700	7.14667	1.53	4.807	2.26501	6.44996e-05	0.00194024	yes	up	Dirigent protein [Source:UniProtKB/TrEMBL;Acc:A0A1D5SK88]	GO:004804	CC:apoplast;	------	------	------	------	ENOG41108DU;ENOG4110572	S:Function unknown;	KAF6987081.1	hypothetical protein CFC21_004759 [Triticum aestivum]	sp|A0A1V1FH01|DIR_GLYEC;	Pterocarpan synthase 1 OS=Glycyrrhiza echinata OX=46348 GN=PTS1 PE=1 SV=1;	PF03018.16	Dirigent	Dirigent-like protein
TraesCS1B02G017300	2.56	1.06	2.464	1.30116	0.00154194	0.0252045	yes	up	-	GO:000551	MF:protein binding;	------	------	------	------	COG4886;ENOG410YB0Y	S:Function unknown;	KAF6987110.1	hypothetical protein CFC21_004787 [Triticum aestivum]	sp|Q9M5J8|PGIP2_ARATH;	Polygalacturonase inhibitor 2 OS=Arabidopsis thaliana OX=3702 GN=PGIP2 PE=2 SV=2;	PF13855.8;PF12799.9;PF08263.14	LRR_8;LRR_4;LRRNT_2	Leucine rich repeat;Leucine Rich repeats;Leucine rich repeat N-terminal domain
TraesCS1B02G019700	1.12667	3.66667	0.314	-1.67006	0.00207393	0.0316678	yes	down	-	GO:0006633;GO:0031408;GO:0003824;GO:0016491;GO:001018	BP:fatty acid biosynthetic process;BP:oxylipin biosynthetic process;MF:catalytic activity;MF:oxidoreductase activity;MF:FMN binding;	K05894	OPR	map00592	alpha-Linolenic acid metabolism	COG1902	C:Energy production and conversion	VAH12205.1	unnamed protein product [Triticum turgidum subsp. durum]	sp|Q69TI0|OPR5_ORYSJ;	Putative 12-oxophytodienoate reductase 5 OS=Oryza sativa subsp. japonica OX=39947 GN=OPR5 PE=2 SV=1;	PF00724.22	Oxidored_FMN	NAD
TraesCS1B02G021000	1.29333	6.06	0.219	-2.19069	6.7047e-06	0.000277222	yes	down	-	GO:0032259;GO:0008168;GO:0046983;GO:000817	BP:methylation;MF:methyltransferase activity;MF:protein dimerization activity;MF:O-methyltransferase activity;	K22588	ASMT	map00380	Tryptophan metabolism	ENOG410XS7T	S:Function unknown	KAF6987156.1	hypothetical protein CFC21_004824 [Triticum aestivum]	sp|Q6EPG8|ASMT1_ORYSJ;	Acetylserotonin O-methyltransferase 1 OS=Oryza sativa subsp. japonica OX=39947 GN=ASMT1 PE=1 SV=1;	PF00891.20;PF08100.13;PF16864.7	Methyltransf_2;Dimerisation;Dimerisation2	O-methyltransferase domain;Dimerisation domain;Dimerisation domain
TraesCS1B02G039500	0.963333	0.273333	3.687	1.88257	0.00177932	0.0281894	yes	up	-	GO:0006468;GO:0016021;GO:0004674;GO:0005515;GO:0004672;GO:000552	BP:protein phosphorylation;CC:integral component of membrane;MF:protein serine/threonine kinase activity;MF:protein binding;MF:protein kinase activity;MF:ATP binding;	------	------	------	------	COG0515	T:Signal transduction mechanisms	KAF6981695.1	hypothetical protein CFC21_000157 [Triticum aestivum]	sp|C0LGG6|Y5189_ARATH;	Probable LRR receptor-like protein kinase At1g51890 OS=Arabidopsis thaliana OX=3702 GN=At1g51890 PE=1 SV=2;	PF12819.9;PF07714.19;PF00069.27;PF13855.8;PF12799.9	Malectin_like;PK_Tyr_Ser-Thr;Pkinase;LRR_8;LRR_4	Malectin-like domain;Protein tyrosine and serine/threonine kinase;Protein kinase domain;Leucine rich repeat;Leucine Rich repeats
TraesCS1B02G048300	11.2867	4.03	2.835	1.50342	3.07508e-09	2.67009e-07	yes	up	Phenylalanine ammonia-lyase [Source:UniProtKB/TrEMBL;Acc:W5A9M7]	GO:0006559;GO:0009800;GO:0005737;GO:0016841;GO:0003824;GO:004554	BP:L-phenylalanine catabolic process;BP:cinnamic acid biosynthetic process;CC:cytoplasm;MF:ammonia-lyase activity;MF:catalytic activity;MF:phenylalanine ammonia-lyase activity;	K10775	PAL	map00940;map00360	Phenylpropanoid biosynthesis;Phenylalanine metabolism	------	------	KAF6987456.1	hypothetical protein CFC21_005104 [Triticum aestivum]	sp|Q43210|PALY_WHEAT;	Phenylalanine ammonia-lyase OS=Triticum aestivum OX=4565 GN=PAL PE=3 SV=1;	PF00221.21	Lyase_aromatic	Aromatic amino acid lyase
TraesCS1B02G048400	23.4433	10.75	2.218	1.14951	0.000139038	0.0036719	yes	up	Phenylalanine ammonia-lyase [Source:UniProtKB/TrEMBL;Acc:W5AB62]	GO:0006559;GO:0009800;GO:0005737;GO:0016841;GO:0003824;GO:004554	BP:L-phenylalanine catabolic process;BP:cinnamic acid biosynthetic process;CC:cytoplasm;MF:ammonia-lyase activity;MF:catalytic activity;MF:phenylalanine ammonia-lyase activity;	K10775	PAL	map00940;map00360	Phenylpropanoid biosynthesis;Phenylalanine metabolism	------	------	KAF6987458.1	hypothetical protein CFC21_005105 [Triticum aestivum]	sp|Q43210|PALY_WHEAT;	Phenylalanine ammonia-lyase OS=Triticum aestivum OX=4565 GN=PAL PE=3 SV=1;	PF00221.21	Lyase_aromatic	Aromatic amino acid lyase
TraesCS1B02G048500	15.2167	7.26333	2.11	1.0772	0.00356236	0.0477208	yes	up	Phenylalanine ammonia-lyase [Source:UniProtKB/TrEMBL;Acc:W5AB23]	GO:0006559;GO:0009800;GO:0005737;GO:0016841;GO:0003824;GO:004554	BP:L-phenylalanine catabolic process;BP:cinnamic acid biosynthetic process;CC:cytoplasm;MF:ammonia-lyase activity;MF:catalytic activity;MF:phenylalanine ammonia-lyase activity;	K10775	PAL	map00940;map00360	Phenylpropanoid biosynthesis;Phenylalanine metabolism	------	------	KAF6987459.1	hypothetical protein CFC21_005106 [Triticum aestivum]	sp|Q43210|PALY_WHEAT;	Phenylalanine ammonia-lyase OS=Triticum aestivum OX=4565 GN=PAL PE=3 SV=1;	PF00221.21	Lyase_aromatic	Aromatic amino acid lyase
TraesCS1B02G060200	2.47	1.41667	2.395	1.2602	0.000533095	0.0110246	yes	up	-	GO:0003352;GO:001602	BP:regulation of cilium movement;CC:integral component of membrane;	------	------	------	------	ENOG411019U	S:Function unknown	KAF6987597.1	hypothetical protein CFC21_005221 [Triticum aestivum]	sp|Q8BL95|CF298_MOUSE;	Cilia- and flagella-associated protein 298 OS=Mus musculus OX=10090 GN=Cfap298 PE=1 SV=1;	PF11069.10	CFAP298	Cilia- and flagella-associated protein 298
TraesCS1B02G066000	0.596667	1.88667	0.324	-1.6267	0.000639537	0.0127026	yes	down	-	GO:0016020;GO:0016021;GO:0042626;GO:000552	CC:membrane;CC:integral component of membrane;MF:ATPase activity, coupled to transmembrane movement of substances;MF:ATP binding;	------	------	------	------	COG1131	V:Defense mechanisms	KAF7050328.1	hypothetical protein CFC21_058714 [Triticum aestivum]	sp|Q8H8V7|AB5G_ORYSJ;	ABC transporter G family member 5 OS=Oryza sativa subsp. japonica OX=39947 GN=RCN1 PE=1 SV=1;	PF01061.26;PF00005.29;PF19055.2;PF13191.8;PF13555.8;PF12698.9;PF13481.8	ABC2_membrane;ABC_tran;ABC2_membrane_7;AAA_16;AAA_29;ABC2_membrane_3;AAA_25	ABC-2 type transporter;ABC transporter;ABC-2 type transporter;AAA ATPase domain;P-loop containing region of AAA domain;ABC-2 family transporter protein;AAA domain
TraesCS1B02G075600	2.56333	7.74333	0.342	-1.54828	4.78225e-06	0.000206504	yes	down	-	------	------	------	------	------	------	ENOG410Z0US	S:Function unknown	KAF6987795.1	hypothetical protein CFC21_005405 [Triticum aestivum]	------	------	PF03763.15	Remorin_C	Remorin, C-terminal region
TraesCS1B02G085000	5.47667	2.35	2.392	1.25827	2.40276e-07	1.44152e-05	yes	up	-	GO:0006468;GO:0004674;GO:0005524;GO:000467	BP:protein phosphorylation;MF:protein serine/threonine kinase activity;MF:ATP binding;MF:protein kinase activity;	------	------	------	------	COG0515	T:Signal transduction mechanisms	KAF6987891.1	hypothetical protein CFC21_005488 [Triticum aestivum]	sp|Q9SFT7|PBL26_ARATH;	Probable serine/threonine-protein kinase PBL26 OS=Arabidopsis thaliana OX=3702 GN=PBL26 PE=2 SV=1;	PF00069.27;PF07714.19	Pkinase;PK_Tyr_Ser-Thr	Protein kinase domain;Protein tyrosine and serine/threonine kinase
TraesCS1B02G088900	88.4633	32.2367	2.808	1.48967	2.91445e-12	3.96748e-10	yes	up	-	GO:0006355;GO:0050896;GO:0005634;GO:0043565;GO:0003700;GO:000367	BP:regulation of transcription, DNA-templated;BP:response to stimulus;CC:nucleus;MF:sequence-specific DNA binding;MF:transcription factor activity, sequence-specific DNA binding;MF:DNA binding;	K13424	WRKY33	map04016;map04626	MAPK signaling pathway - plant;Plant-pathogen interaction	ENOG4112BTF	K:Transcription	ANJ45122.1	WRKY transcription factor, partial [Triticum aestivum]	sp|Q6IEQ7|WRK24_ORYSJ;	WRKY transcription factor WRKY24 OS=Oryza sativa subsp. japonica OX=39947 GN=WRKY24 PE=2 SV=1;	PF03106.17	WRKY	WRKY DNA -binding domain
TraesCS1B02G089600	1.50667	5.83	0.257	-1.96029	1.4227e-11	1.77849e-09	yes	down	-	------	------	------	------	------	------	ENOG410YDUZ	S:Function unknown	KAF6987949.1	hypothetical protein CFC21_005542 [Triticum aestivum]	------	------	PF04784.16;PF14389.8	DUF547;Lzipper-MIP1	Protein of unknown function, DUF547;Leucine-zipper of ternary complex factor MIP1
TraesCS1B02G092100	0.143333	0.73	0.194	-2.36854	0.00199651	0.0307779	yes	down	-	GO:001602	CC:integral component of membrane;	------	------	------	------	ENOG411163Z	S:Function unknown	VAH13817.1	unnamed protein product [Triticum turgidum subsp. durum]	sp|Q9SD53|Y3720_ARATH;	UPF0481 protein At3g47200 OS=Arabidopsis thaliana OX=3702 GN=At3g47200 PE=2 SV=1;	PF03140.17	DUF247	Plant protein of unknown function
TraesCS1B02G094500	1.86	0.863333	2.218	1.14923	0.00237311	0.0352233	yes	up	-	GO:0006355;GO:0005634;GO:0003700;GO:0043565;GO:000367	BP:regulation of transcription, DNA-templated;CC:nucleus;MF:transcription factor activity, sequence-specific DNA binding;MF:sequence-specific DNA binding;MF:DNA binding;	K09422	MYBP	------	------	COG5147	K:Transcription	VAH13876.1	unnamed protein product [Triticum turgidum subsp. durum]	sp|Q10MB4|MYB2_ORYSJ;	Transcription factor MYB2 OS=Oryza sativa subsp. japonica OX=39947 GN=MYB2 PE=2 SV=1;	PF00249.33;PF13921.8	Myb_DNA-binding;Myb_DNA-bind_6	Myb-like DNA-binding domain;Myb-like DNA-binding domain
TraesCS1B02G095800	18.0167	38.98	0.474	-1.07797	2.05068e-05	0.000726266	yes	down	Peroxidase [Source:UniProtKB/TrEMBL;Acc:W5A8K7]	GO:0006979;GO:0042744;GO:0005576;GO:0009505;GO:0009506;GO:0020037;GO:0046872;GO:000460	BP:response to oxidative stress;BP:hydrogen peroxide catabolic process;CC:extracellular region;CC:plant-type cell wall;CC:plasmodesma;MF:heme binding;MF:metal ion binding;MF:peroxidase activity;	K00430	E1.11.1.7	map00940	Phenylpropanoid biosynthesis	ENOG41107NU	S:Function unknown	KAF6988017.1	hypothetical protein CFC21_005603 [Triticum aestivum]	sp|Q9FEQ8|PER2_MAIZE;	Peroxidase 2 OS=Zea mays OX=4577 GN=PER2 PE=2 SV=1;	PF00141.25	peroxidase	Peroxidase
TraesCS1B02G096900	0.393333	1.67667	0.217	-2.20121	0.000111528	0.00305984	yes	down	Peroxidase [Source:UniProtKB/TrEMBL;Acc:W5AA63]	GO:0006979;GO:0042744;GO:0016021;GO:0005576;GO:0009505;GO:0009506;GO:0020037;GO:0046872;GO:000460	BP:response to oxidative stress;BP:hydrogen peroxide catabolic process;CC:integral component of membrane;CC:extracellular region;CC:plant-type cell wall;CC:plasmodesma;MF:heme binding;MF:metal ion binding;MF:peroxidase activity;	K00430	E1.11.1.7	map00940	Phenylpropanoid biosynthesis	ENOG411072Z;ENOG410YDTD	S:Function unknown;G:Carbohydrate transport and metabolism	XP_037453193.1	peroxidase 5-like [Triticum dicoccoides]	sp|A7QEU4|PER5_VITVI;	Peroxidase 5 OS=Vitis vinifera OX=29760 GN=GSVIVT00037159001 PE=1 SV=2;	PF00141.25	peroxidase	Peroxidase
TraesCS1B02G097300	6.19	2.82333	2.244	1.16638	2.83811e-05	0.000964867	yes	up	-	GO:0006629;GO:0016021;GO:0008374;GO:000480	BP:lipid metabolic process;CC:integral component of membrane;MF:O-acyltransferase activity;MF:triglyceride lipase activity;	------	------	------	------	ENOG410Y9CF	S:Function unknown	KAF6988035.1	hypothetical protein CFC21_005621 [Triticum aestivum]	sp|Q10PI6|LCAT1_ORYSJ;	Lecithin-cholesterol acyltransferase-like 1 OS=Oryza sativa subsp. japonica OX=39947 GN=Os03g0232800 PE=2 SV=1;	PF02450.17	LCAT	Lecithi
TraesCS1B02G098800	0.586667	5.42333	0.11	-3.18191	1.82672e-09	1.6462e-07	yes	down	-	GO:001674	MF:transferase activity, transferring acyl groups other than amino-acyl groups;	------	------	------	------	ENOG410YE2Y	S:Function unknown	KAF6988050.1	hypothetical protein CFC21_005635 [Triticum aestivum]	sp|Q5JNT2|AT4_ORYSJ;	Acyl transferase 4 OS=Oryza sativa subsp. japonica OX=39947 GN=AT4 PE=1 SV=1;	PF02458.17	Transferase	Transferase family
TraesCS1B02G102100	37.7	14.7633	2.944	1.55764	0.00229475	0.0343275	yes	up	-	------	------	------	------	------	------	ENOG41106GD;ENOG41105DU	S:Function unknown;	XP_037453814.1	uncharacterized protein LOC119324144 [Triticum dicoccoides]	------	------	------	------	------
TraesCS1B02G104200	4.35333	2.02667	2.268	1.18132	0.00105232	0.0186855	yes	up	Phosphoglycerate kinase [Source:UniProtKB/TrEMBL;Acc:W5AAA5]	GO:0016310;GO:0006096;GO:0016301;GO:0000166;GO:0016740;GO:0004618;GO:000552	BP:phosphorylation;BP:glycolytic process;MF:kinase activity;MF:nucleotide binding;MF:transferase activity;MF:phosphoglycerate kinase activity;MF:ATP binding;	K00927	PGK, pgk	map00010;map00710	Glycolysis / Gluconeogenesis;Carbon fixation in photosynthetic organisms	COG0126	G:Carbohydrate transport and metabolism	XP_037454074.1	phosphoglycerate kinase, cytosolic-like [Triticum dicoccoides]	sp|P12783|PGKY_WHEAT;	Phosphoglycerate kinase, cytosolic OS=Triticum aestivum OX=4565 PE=2 SV=1;	PF00162.21	PGK	Phosphoglycerate kinase
TraesCS1B02G115600	19.6733	8.87333	2.34	1.22643	0.000182249	0.00457757	yes	up	-	GO:0009738;GO:0006952;GO:0080163;GO:0009607;GO:0005737;GO:0005634;GO:0038023;GO:0004864;GO:001042	BP:abscisic acid-activated signaling pathway;BP:defense response;BP:regulation of protein serine/threonine phosphatase activity;BP:response to biotic stimulus;CC:cytoplasm;CC:nucleus;MF:signaling receptor activity;MF:protein phosphatase inhibitor activity;MF:abscisic acid binding;	------	------	------	------	ENOG410YZ38	S:Function unknown	KAF6988246.1	hypothetical protein CFC21_005814 [Triticum aestivum]	sp|Q05736|PR1_ASPOF;	Pathogenesis-related protein 1 OS=Asparagus officinalis OX=4686 GN=PR1 PE=2 SV=1;	PF00407.21	Bet_v_1	Pathogenesis-related protein Bet v 1 family
TraesCS1B02G116400	1.15	3.48	0.337	-1.57071	0.000283018	0.00658878	yes	down	Glycosyltransferase [Source:UniProtKB/TrEMBL;Acc:W5ABS8]	GO:0016758;GO:000819	MF:transferase activity, transferring hexosyl groups;MF:UDP-glycosyltransferase activity;	------	------	------	------	COG1819	S:Function unknown	XP_037455478.1	UDP-glycosyltransferase 91C1-like [Triticum dicoccoides]	sp|B3VI56|U91D2_STERE;	UDP-glycosyltransferase 91D2 OS=Stevia rebaudiana OX=55670 GN=UGT91D2 PE=1 SV=1;	PF00201.20;PF13579.8;PF13439.8	UDPGT;Glyco_trans_4_4;Glyco_transf_4	UDP-glucoronosyl and UDP-glucosyl transferase;Glycosyl transferase 4-like domain;Glycosyltransferase Family 4
TraesCS1B02G117400	5.48667	1.88	2.972	1.57135	0.00187346	0.0292746	yes	up	-	GO:0046872;GO:001649	MF:metal ion binding;MF:oxidoreductase activity;	K05933	E1.14.17.4	map00270	Cysteine and methionine metabolism	COG3491	S:Function unknown	KAF6988273.1	hypothetical protein CFC21_005836 [Triticum aestivum]	sp|Q9FR99|ACCO_MUSAC;	1-aminocyclopropane-1-carboxylate oxidase OS=Musa acuminata OX=4641 GN=MAO1B PE=3 SV=1;	PF03171.22;PF14226.8	2OG-FeII_Oxy;DIOX_N	2OG-F;non-haem dioxygenase in morphine synthesis N-terminal
TraesCS1B02G122800	43.9833	20.4333	2.186	1.12856	0.00016569	0.00424154	yes	up	Phenylalanine ammonia-lyase [Source:UniProtKB/TrEMBL;Acc:W5A9P3]	GO:0006559;GO:0009800;GO:0005737;GO:0016841;GO:0003824;GO:004554	BP:L-phenylalanine catabolic process;BP:cinnamic acid biosynthetic process;CC:cytoplasm;MF:ammonia-lyase activity;MF:catalytic activity;MF:phenylalanine ammonia-lyase activity;	K10775	PAL	map00940;map00360	Phenylpropanoid biosynthesis;Phenylalanine metabolism	COG2986	E:Amino acid transport and metabolism	KAF6988332.1	hypothetical protein CFC21_005889 [Triticum aestivum]	sp|Q43210|PALY_WHEAT;	Phenylalanine ammonia-lyase OS=Triticum aestivum OX=4565 GN=PAL PE=3 SV=1;	PF00221.21	Lyase_aromatic	Aromatic amino acid lyase
TraesCS1B02G135700	6.13333	2.09667	3.093	1.62921	2.95542e-11	3.5297e-09	yes	up	-	------	------	------	------	------	------	ENOG41120WB	S:Function unknown	VAH15071.1	unnamed protein product [Triticum turgidum subsp. durum]	------	------	PF00903.27;PF13669.8;PF12681.9	Glyoxalase;Glyoxalase_4;Glyoxalase_2	Glyoxalase/Bleomycin resistance protein/Dioxygenase superfamily;Glyoxalase/Bleomycin resistance protein/Dioxygenase superfamily;Glyoxalase-like domain
TraesCS1B02G139500	51.59	12.67	4.104	2.037	6.43461e-49	4.6455e-46	yes	up	-	GO:0016887;GO:000552	MF:ATPase activity;MF:ATP binding;	K09489	HSPA4	------	------	COG0443	O:Posttranslational modification, protein turnover, chaperones	KAF6988566.1	hypothetical protein CFC21_006082 [Triticum aestivum]	sp|Q9S7C0|HSP7O_ARATH;	Heat shock 70 kDa protein 14 OS=Arabidopsis thaliana OX=3702 GN=HSP70-14 PE=1 SV=1;	PF00012.22;PF06723.15	HSP70;MreB_Mbl	Hsp70 protein;MreB/Mbl protein
TraesCS1B02G143100	6.70333	3.33333	2.082	1.0577	2.80303e-10	2.90963e-08	yes	up	-	GO:0006468;GO:0018105;GO:0006897;GO:0005737;GO:0005634;GO:0004674;GO:0004672;GO:000552	BP:protein phosphorylation;BP:peptidyl-serine phosphorylation;BP:endocytosis;CC:cytoplasm;CC:nucleus;MF:protein serine/threonine kinase activity;MF:protein kinase activity;MF:ATP binding;	------	------	------	------	ENOG410XPGP	T:Signal transduction mechanisms	XP_037458105.1	casein kinase 1-like protein HD16 isoform X1 [Triticum dicoccoides]	sp|Q852L0|HD16N_ORYSJ;	Casein kinase 1-like protein HD16 OS=Oryza sativa subsp. japonica OX=39947 GN=HD16 PE=1 SV=1;	PF00069.27;PF17667.3;PF07714.19	Pkinase;Pkinase_fungal;PK_Tyr_Ser-Thr	Protein kinase domain;Fungal protein kinase;Protein tyrosine and serine/threonine kinase
TraesCS1B02G149900	1.71667	3.79667	0.464	-1.10757	3.76915e-05	0.00122654	yes	down	-	GO:0006468;GO:0004674;GO:0005524;GO:000467	BP:protein phosphorylation;MF:protein serine/threonine kinase activity;MF:ATP binding;MF:protein kinase activity;	------	------	------	------	COG0515	T:Signal transduction mechanisms	XP_037459851.1	probable serine/threonine-protein kinase PBL16 isoform X1 [Triticum dicoccoides]	sp|Q9FM85|PBL16_ARATH;	Probable serine/threonine-protein kinase PBL16 OS=Arabidopsis thaliana OX=3702 GN=PBL16 PE=1 SV=1;	PF00069.27;PF07714.19	Pkinase;PK_Tyr_Ser-Thr	Protein kinase domain;Protein tyrosine and serine/threonine kinase
TraesCS1B02G151300	12.6933	6.08667	2.138	1.09599	4.74222e-14	7.77313e-12	yes	up	-	GO:0006457;GO:0009507;GO:0051082;GO:0016887;GO:000552	BP:protein folding;CC:chloroplast;MF:unfolded protein binding;MF:ATPase activity;MF:ATP binding;	K03283	HSPA1s	map04144;map04141;map03040	Endocytosis;Protein processing in endoplasmic reticulum;Spliceosome	COG0443	O:Posttranslational modification, protein turnover, chaperones	KAF6988728.1	hypothetical protein CFC21_006200 [Triticum aestivum]	sp|Q02028|HSP7S_PEA;	Stromal 70 kDa heat shock-related protein, chloroplastic OS=Pisum sativum OX=3888 GN=HSP70 PE=2 SV=1;	PF00012.22;PF06723.15	HSP70;MreB_Mbl	Hsp70 protein;MreB/Mbl protein
TraesCS1B02G155800	2.15667	5.72333	0.386	-1.37474	0.000359124	0.00803732	yes	down	-	GO:001602	CC:integral component of membrane;	------	------	------	------	COG0071;COG1357	O:Posttranslational modification, protein turnover, chaperones;S:Function unknown	XP_037460853.1	inactive protein RESTRICTED TEV MOVEMENT 2-like [Triticum dicoccoides]	sp|D9UBX6|RTM2B_ARATH;	Inactive protein RESTRICTED TEV MOVEMENT 2 OS=Arabidopsis thaliana OX=3702 GN=RTM2 PE=3 SV=1;	PF00011.23	HSP20	Hsp20/alpha crystallin family
TraesCS1B02G155900	0.88	3.47	0.264	-1.92063	0.000630518	0.0125545	yes	down	-	GO:001602	CC:integral component of membrane;	------	------	------	------	COG0071	O:Posttranslational modification, protein turnover, chaperones	KAF6988808.1	hypothetical protein CFC21_006254 [Triticum aestivum]	sp|D9UC01|RTM2D_ARATH;	Inactive protein RESTRICTED TEV MOVEMENT 2 OS=Arabidopsis thaliana OX=3702 GN=RTM2 PE=3 SV=1;	PF00011.23	HSP20	Hsp20/alpha crystallin family
TraesCS1B02G157000	58.4167	28.3167	2.114	1.07998	8.28405e-07	4.40655e-05	yes	up	Heavy metal-associated protein [Source:UniProtKB/TrEMBL;Acc:S5TTF6]	GO:0030001;GO:004687	BP:metal ion transport;MF:metal ion binding;	------	------	------	------	COG2608	S:Function unknown	AGS38338.1	putative stripe rust resistance protein [Triticum aestivum]	sp|Q9LZF1|HIP6_ARATH;	Heavy metal-associated isoprenylated plant protein 6 OS=Arabidopsis thaliana OX=3702 GN=HIPP06 PE=1 SV=1;	PF00403.28	HMA	Heavy-metal-associated domain
TraesCS1B02G159400	0.113333	0.86	0.136	-2.88287	1.76099e-05	0.000637828	yes	down	-	GO:0055085;GO:001602	BP:transmembrane transport;CC:integral component of membrane;	------	------	------	------	COG1055	P:Inorganic ion transport and metabolism	XP_037461214.1	silicon efflux transporter LSI2-like [Triticum dicoccoides]	sp|Q10SY9|LSI2_ORYSJ;	Silicon efflux transporter LSI2 OS=Oryza sativa subsp. japonica OX=39947 GN=LSI2 PE=1 SV=1;	PF03600.18;PF02040.17	CitMHS;ArsB	Citrate transporter;Arsenical pump membrane protein
TraesCS1B02G162300	2.03333	0.883333	2.396	1.26053	0.000986921	0.0177928	yes	up	-	GO:0042026;GO:0006457;GO:0005737;GO:0016887;GO:000552	BP:protein refolding;BP:protein folding;CC:cytoplasm;MF:ATPase activity;MF:ATP binding;	K04077	groEL, HSPD1	map03018	RNA degradation	COG0459	O:Posttranslational modification, protein turnover, chaperones	XP_037461521.1	chaperonin CPN60-1, mitochondrial-like [Triticum dicoccoides]	sp|P29185|CH61_MAIZE;	Chaperonin CPN60-1, mitochondrial OS=Zea mays OX=4577 GN=CPN60I PE=1 SV=2;	PF00118.26	Cpn60_TCP1	TCP-1/cpn60 chaperonin family
TraesCS1B02G178500	32.0033	4.86333	6.802	2.76585	1.34934e-42	8.50004e-40	yes	up	-	GO:0006334;GO:0000398;GO:0008380;GO:0006397;GO:0046540;GO:0016021;GO:0005634;GO:0005682;GO:000568	BP:nucleosome assembly;BP:mRNA splicing, via spliceosome;BP:RNA splicing;BP:mRNA processing;CC:U4/U6 x U5 tri-snRNP complex;CC:integral component of membrane;CC:nucleus;CC:U5 snRNP;CC:spliceosomal complex;	K12859	TXNL4A, DIB1	map03040	Spliceosome	ENOG4111FE6	S:Function unknown	VAH16547.1	unnamed protein product [Triticum turgidum subsp. durum]	sp|Q9FE62|YLS8_ARATH;	Thioredoxin-like protein YLS8 OS=Arabidopsis thaliana OX=3702 GN=YLS8 PE=1 SV=1;	PF02966.18;PF00085.22	DIM1;Thioredoxin	Mitosis protein DIM1;Thioredoxin
TraesCS1B02G179300	13.22	6.44333	2.156	1.10859	0.000285775	0.00664094	yes	up	-	GO:001602	CC:integral component of membrane;	------	------	------	------	ENOG411089C	S:Function unknown	XP_037462502.1	uncharacterized protein LOC119333862 [Triticum dicoccoides]	------	------	PF05553.13	DUF761	Cotton fibre expressed protein
TraesCS1B02G186600	0.43	2.51	0.17	-2.55705	8.1705e-06	0.000330872	yes	down	-	GO:0003824;GO:001678	MF:catalytic activity;MF:hydrolase activity;	------	------	------	------	ENOG410XRPK;COG0596	S:Function unknown;	KAF6989224.1	hypothetical protein CFC21_006572 [Triticum aestivum]	sp|P34913|HYES_HUMAN;	Bifunctional epoxide hydrolase 2 OS=Homo sapiens OX=9606 GN=EPHX2 PE=1 SV=2;	PF00561.22;PF12697.9;PF12146.10	Abhydrolase_1;Abhydrolase_6;Hydrolase_4	alpha/beta hydrolase fold;Alpha/beta hydrolase family;Serine aminopeptidase, S33
TraesCS1B02G194700	113.407	50.1167	2.329	1.2195	0.000238391	0.00570394	yes	up	-	GO:0006749;GO:0005737;GO:0004364;GO:000551	BP:glutathione metabolic process;CC:cytoplasm;MF:glutathione transferase activity;MF:protein binding;	K00799	GST, gst	map00480	Glutathione metabolism	ENOG410XSIX	O:Posttranslational modification, protein turnover, chaperones	XP_037463841.1	probable glutathione S-transferase GSTU6 [Triticum dicoccoides]	sp|Q06398|GSTU6_ORYSJ;	Probable glutathione S-transferase GSTU6 OS=Oryza sativa subsp. japonica OX=39947 GN=GSTU6 PE=2 SV=2;	PF02798.22;PF13417.8;PF13409.8;PF13410.8;PF00043.27;PF17172.6	GST_N;GST_N_3;GST_N_2;GST_C_2;GST_C;GST_N_4	Glutathione S-transferase, N-terminal domain;Glutathione S-transferase, N-terminal domain;Glutathione S-transferase, N-terminal domain;Glutathione S-transferase, C-terminal domain;Glutathione S-transferase, C-terminal domain;Glutathione S-transferase N-terminal domain
TraesCS1B02G195600	2.08667	1.03333	2.108	1.07614	0.000780104	0.014821	yes	up	-	------	------	------	------	------	------	ENOG411074S;ENOG410YWPQ	S:Function unknown;	XP_037463924.1	uncharacterized protein LOC119335979 [Triticum dicoccoides]	------	------	------	------	------
TraesCS1B02G199600	4.93	2.45667	2.047	1.03346	0.00150591	0.0247787	yes	up	-	GO:0019346;GO:0019343;GO:0005737;GO:0016846;GO:0004123;GO:0003824;GO:0030170;GO:001682	BP:transsulfuration;BP:cysteine biosynthetic process via cystathionine;CC:cytoplasm;MF:carbon-sulfur lyase activity;MF:cystathionine gamma-lyase activity;MF:catalytic activity;MF:pyridoxal phosphate binding;MF:lyase activity;	K01761	E4.4.1.11	map00270;map00450	Cysteine and methionine metabolism;Selenocompound metabolism	COG0626	E:Amino acid transport and metabolism	XP_037464419.1	methionine gamma-lyase-like [Triticum dicoccoides]	sp|Q9SGU9|MGL_ARATH;	Methionine gamma-lyase OS=Arabidopsis thaliana OX=3702 GN=MGL PE=1 SV=1;	PF01053.22;PF00266.21	Cys_Met_Meta_PP;Aminotran_5	Cys/Met metabolism PLP-dependent enzyme;Aminotransferase class-V
TraesCS1B02G211700	0.326667	0.03	11.452	3.51757	0.00115557	0.0200839	yes	up	Cytochrome P450, family 722, subfamily A, polypeptide 1 [Source:Projected from Arabidopsis thaliana (AT1G19630) UniProtKB/TrEMBL;Acc:F4HP86]	GO:0010268;GO:0016132;GO:0016125;GO:0007275;GO:0016021;GO:0004497;GO:0020037;GO:0016705;GO:0005506;GO:001649	BP:brassinosteroid homeostasis;BP:brassinosteroid biosynthetic process;BP:sterol metabolic process;BP:multicellular organism development;CC:integral component of membrane;MF:monooxygenase activity;MF:heme binding;MF:oxidoreductase activity, acting on paired donors, with incorporation or reduction of molecular oxygen;MF:iron ion binding;MF:oxidoreductase activity;	------	------	------	------	COG2124	Q:Secondary metabolites biosynthesis, transport and catabolism	VAH17588.1	unnamed protein product [Triticum turgidum subsp. durum]	sp|Q8GSQ1|C85A1_ORYSJ;	Cytochrome P450 85A1 OS=Oryza sativa subsp. japonica OX=39947 GN=CYP85A1 PE=1 SV=1;	PF00067.24	p450	Cytochrome P450
TraesCS1B02G217700	5.67	15.8433	0.366	-1.45196	0.000248862	0.00590508	yes	down	-	GO:0006749;GO:0005737;GO:0004364;GO:0005515;GO:0016740;GO:004329	BP:glutathione metabolic process;CC:cytoplasm;MF:glutathione transferase activity;MF:protein binding;MF:transferase activity;MF:glutathione binding;	K00799	GST, gst	map00480	Glutathione metabolism	COG0625	O:Posttranslational modification, protein turnover, chaperones	XP_037466489.1	glutathione S-transferase F11-like [Triticum dicoccoides]	sp|Q96324|GSTFB_ARATH;	Glutathione S-transferase F11 OS=Arabidopsis thaliana OX=3702 GN=GSTF11 PE=2 SV=1;	PF00043.27;PF02798.22;PF13417.8;PF14497.8	GST_C;GST_N;GST_N_3;GST_C_3	Glutathione S-transferase, C-terminal domain;Glutathione S-transferase, N-terminal domain;Glutathione S-transferase, N-terminal domain;Glutathione S-transferase, C-terminal domain
TraesCS1B02G217900	0.363333	1.23667	0.311	-1.68682	0.000208832	0.00513128	yes	down	-	GO:0055085;GO:0016021;GO:0022857;GO:001529	BP:transmembrane transport;CC:integral component of membrane;MF:transmembrane transporter activity;MF:symporter activity;	------	------	------	------	ENOG410ZVCA	G:Carbohydrate transport and metabolism	XP_037466508.1	tetracycline resistance protein, class A-like [Triticum dicoccoides]	sp|Q07282|TCR5_ECOLX;	Tetracycline resistance protein, class E OS=Escherichia coli OX=562 GN=tetA PE=3 SV=1;	PF07690.18	MFS_1	Major Facilitator Superfamily
TraesCS1B02G223700	7.39	24.4567	0.326	-1.61593	1.57043e-07	9.85924e-06	yes	down	-	------	------	------	------	------	------	ENOG41105Z0	S:Function unknown	KAF6989627.1	hypothetical protein CFC21_006941 [Triticum aestivum]	sp|Q01595|CCDP_MAIZE;	Cortical cell-delineating protein OS=Zea mays OX=4577 PE=2 SV=1;	PF14547.8;PF00234.24	Hydrophob_seed;Tryp_alpha_amyl	Hydrophobic seed protein;Protease inhibitor/seed storage/LTP family
TraesCS1B02G223800	10.7133	29.61	0.383	-1.38319	1.67312e-05	0.000610127	yes	down	-	------	------	------	------	------	------	ENOG41105Z0	S:Function unknown	KAF6989628.1	hypothetical protein CFC21_006942 [Triticum aestivum]	sp|Q01595|CCDP_MAIZE;	Cortical cell-delineating protein OS=Zea mays OX=4577 PE=2 SV=1;	PF14547.8;PF00234.24	Hydrophob_seed;Tryp_alpha_amyl	Hydrophobic seed protein;Protease inhibitor/seed storage/LTP family
TraesCS1B02G224900	0.333333	1.5	0.226	-2.14838	0.000103394	0.00287472	yes	down	-	GO:0006857;GO:0010167;GO:0055085;GO:0016021;GO:0016020;GO:0022857;GO:001511	BP:oligopeptide transport;BP:response to nitrate;BP:transmembrane transport;CC:integral component of membrane;CC:membrane;MF:transmembrane transporter activity;MF:nitrate transmembrane transporter activity;	------	------	------	------	COG3104	E:Amino acid transport and metabolism	KAF6989642.1	hypothetical protein CFC21_006953 [Triticum aestivum]	sp|Q05085|PTR7_ARATH;	Protein NRT1/ PTR FAMILY 6.3 OS=Arabidopsis thaliana OX=3702 GN=NPF6.3 PE=1 SV=1;	PF00854.23	PTR2	POT family
TraesCS1B02G225200	0.556667	2.00333	0.282	-1.82583	0.000350479	0.00786302	yes	down	-	GO:0051225;GO:0005737;GO:0005880;GO:000801	BP:spindle assembly;CC:cytoplasm;CC:nuclear microtubule;MF:microtubule binding;	------	------	------	------	ENOG410YP4H	S:Function unknown	KAF6989644.1	hypothetical protein CFC21_006955 [Triticum aestivum]	sp|Q1PE51|QWRF7_ARATH;	QWRF motif-containing protein 7 OS=Arabidopsis thaliana OX=3702 GN=QWRF7 PE=2 SV=1;	PF04484.14	QWRF	QWRF family
TraesCS1B02G226000	2.80667	6.57667	0.436	-1.19924	0.000141858	0.00373105	yes	down	-	GO:0019953;GO:0005618;GO:0016020;GO:000557	BP:sexual reproduction;CC:cell wall;CC:membrane;CC:extracellular region;	------	------	------	------	ENOG41104H4	G:Carbohydrate transport and metabolism	VAH17996.1	unnamed protein product [Triticum turgidum subsp. durum]	sp|Q336T5|EXPB3_ORYSJ;	Expansin-B3 OS=Oryza sativa subsp. japonica OX=39947 GN=EXPB3 PE=2 SV=2;	PF01357.23;PF03330.20	Expansin_C;DPBB_1	Expansin C-terminal domain;Lytic transglycolase
TraesCS1B02G229000	24.86	12.4067	2.022	1.016	4.56279e-05	0.00143926	yes	up	Beta-amylase [Source:UniProtKB/TrEMBL;Acc:A0A1D5S9R7]	GO:0005983;GO:0000272;GO:0009409;GO:0000024;GO:0009570;GO:0016161;GO:010222	BP:starch catabolic process;BP:polysaccharide catabolic process;BP:response to cold;BP:maltose biosynthetic process;CC:chloroplast stroma;MF:beta-amylase activity;MF:amylopectin maltohydrolase activity;	K01177	E3.2.1.2	map00500	Starch and sucrose metabolism	ENOG410XRH5	S:Function unknown	KAF6989690.1	hypothetical protein CFC21_006992 [Triticum aestivum]	sp|O23553|BAM3_ARATH;	Beta-amylase 3, chloroplastic OS=Arabidopsis thaliana OX=3702 GN=BAM3 PE=1 SV=3;	PF01373.19	Glyco_hydro_14	Glycosyl hydrolase family 14
TraesCS1B02G239200	90.7867	12.5967	7.629	2.93148	5.68988e-06	0.000240756	yes	up	-	GO:004687	MF:metal ion binding;	------	------	------	------	ENOG410Z616	S:Function unknown	KAF6989798.1	hypothetical protein CFC21_007086 [Triticum aestivum]	sp|P26571|MT1_HORVU;	Metallothionein-like protein 1 OS=Hordeum vulgare OX=4513 GN=IDS-1 PE=3 SV=1;	PF01439.20	Metallothio_2	Metallothionein
TraesCS1B02G241500	3.71667	7.88	0.491	-1.02563	0.00152529	0.0250207	yes	down	-	------	------	------	------	------	------	ENOG410ZHKU	S:Function unknown	XP_037468226.1	uncharacterized protein LOC119340416 [Triticum dicoccoides]	------	------	------	------	------
TraesCS1B02G244200	14.3767	6.68333	2.185	1.12733	1.14856e-08	9.07742e-07	yes	up	-	GO:0003723;GO:000367	MF:RNA binding;MF:nucleic acid binding;	K12890	SRSF1, SFRS1, ASF, SF2	map03040	Spliceosome	COG0724	S:Function unknown	KAF6989866.1	hypothetical protein CFC21_007148 [Triticum aestivum]	sp|Q9XFR5|SR30_ARATH;	Serine/arginine-rich splicing factor SR30 OS=Arabidopsis thaliana OX=3702 GN=SR30 PE=1 SV=1;	PF00076.24;PF16842.7	RRM_1;RRM_occluded	RNA recognition motif.;Occluded RNA-recognition motif
TraesCS1B02G245700	1.76333	0.0733333	24.781	4.63117	0.00324735	0.0445464	yes	up	-	GO:0010112;GO:000563	BP:regulation of systemic acquired resistance;CC:nucleus;	------	------	------	------	ENOG4110644;ENOG41112YS	S:Function unknown;	KAF6989882.1	hypothetical protein CFC21_007164 [Triticum aestivum]	------	------	PF15699.7	NPR1_interact	NPR1 interacting
TraesCS1B02G258700	5.45333	2.7	2.041	1.02937	0.000120057	0.00324531	yes	up	-	GO:0016021;GO:0004252;GO:004687	CC:integral component of membrane;MF:serine-type endopeptidase activity;MF:metal ion binding;	K09651	RHBDD1	------	------	ENOG41100KJ	S:Function unknown	KAF6990065.1	hypothetical protein CFC21_007315 [Triticum aestivum]	sp|Q8RXW0|RBL14_ARATH;	Rhomboid-like protein 14, mitochondrial OS=Arabidopsis thaliana OX=3702 GN=RBL14 PE=2 SV=1;	PF01694.24;PF00641.20	Rhomboid;zf-RanBP	Rhomboid family;Zn-finger in Ran binding protein and others
TraesCS1B02G266800	5.97667	18.2567	0.333	-1.58471	1.90552e-11	2.34554e-09	yes	down	-	------	------	------	------	------	------	COG1957	F:Nucleotide transport and metabolism	KAF6990162.1	hypothetical protein CFC21_007397 [Triticum aestivum]	sp|A0L0Y0|RIHA_SHESA;	Pyrimidine-specific ribonucleoside hydrolase RihA OS=Shewanella sp.;	PF01156.21	IU_nuc_hydro	Inosine-uridine preferring nucleoside hydrolase
TraesCS1B02G275100	3.59333	1.66667	2.205	1.14083	0.000316367	0.00721432	yes	up	-	GO:0006468;GO:0046777;GO:0016021;GO:0005886;GO:0004674;GO:0004672;GO:000552	BP:protein phosphorylation;BP:protein autophosphorylation;CC:integral component of membrane;CC:plasma membrane;MF:protein serine/threonine kinase activity;MF:protein kinase activity;MF:ATP binding;	------	------	------	------	COG0515	T:Signal transduction mechanisms	KAF6990262.1	hypothetical protein CFC21_007473 [Triticum aestivum]	sp|O04086|Y1105_ARATH;	Probable receptor-like protein kinase At1g11050 OS=Arabidopsis thaliana OX=3702 GN=At1g11050 PE=2 SV=1;	PF00069.27;PF07714.19;PF19160.2	Pkinase;PK_Tyr_Ser-Thr;SPARK	Protein kinase domain;Protein tyrosine and serine/threonine kinase;SPARK
TraesCS1B02G278600	0.18	0.633333	0.292	-1.77733	0.00128405	0.0218325	yes	down	-	GO:0006813;GO:0006811;GO:0055085;GO:0034765;GO:0016021;GO:0016020;GO:0005249;GO:0005515;GO:000521	BP:potassium ion transport;BP:ion transport;BP:transmembrane transport;BP:regulation of ion transmembrane transport;CC:integral component of membrane;CC:membrane;MF:voltage-gated potassium channel activity;MF:protein binding;MF:ion channel activity;	K21867	AKT, KAT, GORK, SKOR	------	------	ENOG410XPSE	U:Intracellular trafficking, secretion, and vesicular transport	KAF6990306.1	hypothetical protein CFC21_007511 [Triticum aestivum]	sp|Q75HP9|AKT2_ORYSJ;	Potassium channel AKT2 OS=Oryza sativa subsp. japonica OX=39947 GN=Os05g0428700 PE=2 SV=1;	PF00520.33;PF11834.10;PF12796.9;PF00027.31;PF07885.18;PF13637.8;PF13857.8;PF00023.32	Ion_trans;KHA;Ank_2;cNMP_binding;Ion_trans_2;Ank_4;Ank_5;Ank	Ion transport protein;KHA, dimerisation domain of potassium ion channel;Ankyrin repeats;Cyclic nucleotide-binding domain;Ion channel;Ankyrin repeats;Ankyrin repeats;Ankyrin repeat
TraesCS1B02G279100	0.12	1.22333	0.096	-3.3881	7.59189e-05	0.00221933	yes	down	-	GO:0010438;GO:0005737;GO:0016491;GO:007040	BP:cellular response to sulfur starvation;CC:cytoplasm;MF:oxidoreductase activity;MF:NADPH binding;	K23050	PCBER1	------	------	ENOG410Y0DY	S:Function unknown	XP_037471209.1	isoflavone reductase homolog IRL-like [Triticum dicoccoides]	sp|P52580|IFRH_MAIZE;	Isoflavone reductase homolog IRL OS=Zea mays OX=4577 GN=IRL PE=2 SV=1;	PF05368.15;PF13460.8;PF01370.23;PF01073.21;PF03435.20	NmrA;NAD_binding_10;Epimerase;3Beta_HSD;Sacchrp_dh_NADP	NmrA-like family;NA;NAD dependent epimerase/dehydratase family;3-beta hydroxysteroid dehydrogenase/isomerase family;Saccharopine dehydrogenase NADP binding domain
TraesCS1B02G283500	1.21333	2.77	0.449	-1.15475	0.000285179	0.00663428	yes	down	-	------	------	------	------	------	------	ENOG410YEB9	S:Function unknown	KAF6990352.1	hypothetical protein CFC21_007555 [Triticum aestivum]	------	------	PF05056.14	DUF674	Protein of unknown function
TraesCS1B02G286300	3.11333	1.58333	2.019	1.01347	6.18187e-05	0.00187275	yes	up	-	GO:0016021;GO:0004497;GO:0016705;GO:0005506;GO:002003	CC:integral component of membrane;MF:monooxygenase activity;MF:oxidoreductase activity, acting on paired donors, with incorporation or reduction of molecular oxygen;MF:iron ion binding;MF:heme binding;	K20624	CYP94C1	------	------	COG2124	Q:Secondary metabolites biosynthesis, transport and catabolism	XP_037471633.1	cytochrome P450 94C1-like [Triticum dicoccoides]	sp|Q9ZUX1|C94C1_ARATH;	Cytochrome P450 94C1 OS=Arabidopsis thaliana OX=3702 GN=CYP94C1 PE=1 SV=1;	PF00067.24	p450	Cytochrome P450
TraesCS1B02G290000	24.5	10.3867	2.445	1.29	6.02804e-10	5.89537e-08	yes	up	-	------	------	------	------	------	------	ENOG410ZBIG	S:Function unknown	XP_037471878.1	uncharacterized protein LOC119346868 [Triticum dicoccoides]	------	------	------	------	------
TraesCS1B02G294300	297.387	31.9033	9.541	3.25421	4.26491e-63	3.85969e-60	yes	up	-	GO:0034620;GO:0051085;GO:0042026;GO:0005737;GO:0031072;GO:0044183;GO:0051082;GO:0051787;GO:0016887;GO:000552	BP:cellular response to unfolded protein;BP:chaperone mediated protein folding requiring cofactor;BP:protein refolding;CC:cytoplasm;MF:heat shock protein binding;MF:protein binding involved in protein folding;MF:unfolded protein binding;MF:misfolded protein binding;MF:ATPase activity;MF:ATP binding;	K03283	HSPA1s	map04144;map04141;map03040	Endocytosis;Protein processing in endoplasmic reticulum;Spliceosome	COG0443	O:Posttranslational modification, protein turnover, chaperones	XP_037472080.1	heat shock 70 kDa protein 4 [Triticum dicoccoides]	sp|Q9LHA8|HS704_ARATH;	Heat shock 70 kDa protein 4 OS=Arabidopsis thaliana OX=3702 GN=HSP70-4 PE=1 SV=1;	PF00012.22;PF06723.15	HSP70;MreB_Mbl	Hsp70 protein;MreB/Mbl protein
TraesCS1B02G295100	1.57333	0.403333	4.008	2.00272	1.1612e-09	1.07976e-07	yes	up	-	GO:0016021;GO:0016020;GO:0050664;GO:0005509;GO:0004601;GO:001649	CC:integral component of membrane;CC:membrane;MF:oxidoreductase activity, acting on NA;MF:calcium ion binding;MF:peroxidase activity;MF:oxidoreductase activity;	K13447	RBOH	map04016;map04626	MAPK signaling pathway - plant;Plant-pathogen interaction	ENOG410XNZY	U:Intracellular trafficking, secretion, and vesicular transport	KAF6990498.1	hypothetical protein CFC21_007681 [Triticum aestivum]	sp|Q948T9|RBOHB_SOLTU;	Respiratory burst oxidase homolog protein B OS=Solanum tuberosum OX=4113 GN=RBOHB PE=1 SV=1;	PF08030.14;PF08022.14;PF01794.21	NAD_binding_6;FAD_binding_8;Ferric_reduct	Ferric reductase NAD binding domain;FAD-binding domain;Ferric reductase like transmembrane component
TraesCS1B02G299300	57.57	30.6467	2.093	1.0658	0.000303155	0.00698347	yes	up	-	------	------	------	------	------	------	ENOG4110812	S:Function unknown	KAF6990543.1	hypothetical protein CFC21_007718 [Triticum aestivum]	------	------	------	------	------
TraesCS1B02G300500	28.0433	0	5328.53	12.3795	4.3469e-25	1.53465e-22	yes	up	-	GO:0006520;GO:0009058;GO:0033855;GO:0008483;GO:0016740;GO:0003824;GO:003017	BP:cellular amino acid metabolic process;BP:biosynthetic process;MF:nicotianamine aminotransferase activity;MF:transaminase activity;MF:transferase activity;MF:catalytic activity;MF:pyridoxal phosphate binding;	K14271	NAAT	------	------	COG0436	E:Amino acid transport and metabolism	KAF6990561.1	hypothetical protein CFC21_007731 [Triticum aestivum]	sp|Q9ST02|NAATA_HORVU;	Nicotianamine aminotransferase A OS=Hordeum vulgare OX=4513 GN=naat-A PE=1 SV=2;	PF00155.23;PF01212.23;PF00266.21	Aminotran_1_2;Beta_elim_lyase;Aminotran_5	Aminotransferase class I and II;Beta-eliminating lyase;Aminotransferase class-V
TraesCS1B02G308200	5.68	2.86667	2.021	1.0149	0.000172915	0.00438283	yes	up	-	GO:0006355;GO:0005634;GO:0003700;GO:004356	BP:regulation of transcription, DNA-templated;CC:nucleus;MF:transcription factor activity, sequence-specific DNA binding;MF:sequence-specific DNA binding;	K13424	WRKY33	map04016;map04626	MAPK signaling pathway - plant;Plant-pathogen interaction	ENOG410YHVA;ENOG4112BTF	K:Transcription;	KAF6990642.1	hypothetical protein CFC21_007813 [Triticum aestivum]	sp|Q6IEQ7|WRK24_ORYSJ;	WRKY transcription factor WRKY24 OS=Oryza sativa subsp. japonica OX=39947 GN=WRKY24 PE=2 SV=1;	PF03106.17	WRKY	WRKY DNA -binding domain
TraesCS1B02G312100	9.05667	18.72	0.498	-1.00524	1.51169e-09	1.38168e-07	yes	down	-	GO:000819	MF:UDP-glycosyltransferase activity;	K23154	CGT	------	------	COG1819	S:Function unknown	XP_037472572.1	UDP-glucose:2-hydroxyflavanone C-glucosyltransferase-like [Triticum dicoccoides]	sp|C3W7B0|CGT_ORYSI;	UDP-glycosyltransferase CGT OS=Oryza sativa subsp. indica OX=39946 GN=CGT PE=1 SV=1;	PF00201.20	UDPGT	UDP-glucoronosyl and UDP-glucosyl transferase
TraesCS1B02G330200	1.74333	4.94	0.363	-1.46242	0.000303483	0.00698673	yes	down	Peroxidase [Source:UniProtKB/TrEMBL;Acc:A0A1D5S627]	GO:0006979;GO:0042744;GO:0005576;GO:0020037;GO:0046872;GO:000460	BP:response to oxidative stress;BP:hydrogen peroxide catabolic process;CC:extracellular region;MF:heme binding;MF:metal ion binding;MF:peroxidase activity;	K00430	E1.11.1.7	map00940	Phenylpropanoid biosynthesis	ENOG410YDBA	G:Carbohydrate transport and metabolism	KAF6990883.1	hypothetical protein CFC21_008032 [Triticum aestivum]	sp|P37834|PER1_ORYSJ;	Peroxidase 1 OS=Oryza sativa subsp. japonica OX=39947 GN=PRX74 PE=2 SV=2;	PF00141.25	peroxidase	Peroxidase
TraesCS1B02G344900	2.46	6.66667	0.382	-1.38909	0.0015639	0.0254784	yes	down	Inositol-tetrakisphosphate 1-kinase [Source:UniProtKB/TrEMBL;Acc:A0A341P9U1]	GO:0052746;GO:0032957;GO:0005737;GO:0005829;GO:0047325;GO:0000287;GO:0052726;GO:0046872;GO:0052725;GO:000552	BP:inositol phosphorylation;BP:inositol trisphosphate metabolic process;CC:cytoplasm;CC:cytosol;MF:inositol tetrakisphosphate 1-kinase activity;MF:magnesium ion binding;MF:inositol-1,3,4-trisphosphate 5-kinase activity;MF:metal ion binding;MF:inositol-1,3,4-trisphosphate 6-kinase activity;MF:ATP binding;	K00913	ITPK1	map04070;map00562	Phosphatidylinositol signaling system;Inositol phosphate metabolism	ENOG4110KIK	G:Carbohydrate transport and metabolism	KAF6991053.1	hypothetical protein CFC21_008177 [Triticum aestivum]	sp|A2X4M8|ITPK4_ORYSI;	Inositol-tetrakisphosphate 1-kinase 4 OS=Oryza sativa subsp. indica OX=39946 GN=ITPK4 PE=3 SV=1;	PF05770.13;PF17927.3	Ins134_P3_kin;Ins134_P3_kin_N	Inositol 1,3,4-trisphosphate 5/6-kinase ATP-grasp domain;Inositol 1,3,4-trisphosphate 5/6-kinase pre-ATP-grasp domain
TraesCS1B02G347400	2.23333	5.31333	0.434	-1.20587	0.000270602	0.00635036	yes	down	-	GO:0006355;GO:0005634;GO:0003700;GO:0008270;GO:000367	BP:regulation of transcription, DNA-templated;CC:nucleus;MF:transcription factor activity, sequence-specific DNA binding;MF:zinc ion binding;MF:DNA binding;	------	------	------	------	ENOG4111AMA;ENOG41103PE	S:Function unknown;	VAH21141.1	unnamed protein product [Triticum turgidum subsp. durum]	sp|Q5JLR7|DOF5_ORYSJ;	Dof zinc finger protein 5 OS=Oryza sativa subsp. japonica OX=39947 GN=DOF5 PE=2 SV=1;	PF02701.17	zf-Dof	Dof domain, zinc finger
TraesCS1B02G348000	1.85	5.01333	0.376	-1.41208	0.0016886	0.0270503	yes	down	-	GO:0032259;GO:0016021;GO:0008168;GO:0008171;GO:004698	BP:methylation;CC:integral component of membrane;MF:methyltransferase activity;MF:O-methyltransferase activity;MF:protein dimerization activity;	------	------	------	------	ENOG410XS7T	S:Function unknown	KAF6991095.1	hypothetical protein CFC21_008213 [Triticum aestivum]	sp|P47917|ZRP4_MAIZE;	O-methyltransferase ZRP4 OS=Zea mays OX=4577 GN=ZRP4 PE=2 SV=1;	PF00891.20;PF08100.13	Methyltransf_2;Dimerisation	O-methyltransferase domain;Dimerisation domain
TraesCS1B02G348100	0.266667	1.58333	0.173	-2.53346	9.08595e-05	0.00258322	yes	down	-	GO:0032259;GO:0008168;GO:0046983;GO:000817	BP:methylation;MF:methyltransferase activity;MF:protein dimerization activity;MF:O-methyltransferase activity;	------	------	------	------	ENOG410XS7T	S:Function unknown	KAF6991096.1	hypothetical protein CFC21_008214 [Triticum aestivum]	sp|P47917|ZRP4_MAIZE;	O-methyltransferase ZRP4 OS=Zea mays OX=4577 GN=ZRP4 PE=2 SV=1;	PF00891.20;PF08100.13	Methyltransf_2;Dimerisation	O-methyltransferase domain;Dimerisation domain
TraesCS1B02G350800	1.84333	6.73	0.287	-1.80012	6.91431e-06	0.000284425	yes	down	-	GO:0046872;GO:0005344;GO:0019825;GO:002003	MF:metal ion binding;MF:oxygen transporter activity;MF:oxygen binding;MF:heme binding;	------	------	------	------	COG1017;COG1018	C:Energy production and conversion;	KAF6991123.1	hypothetical protein CFC21_008240 [Triticum aestivum]	sp|Q42831|HBL_HORVU;	Non-symbiotic hemoglobin OS=Hordeum vulgare OX=4513 GN=HB PE=1 SV=1;	PF00042.24	Globin	Globin
TraesCS1B02G351200	14.35	7.51	2.016	1.01172	0.000660755	0.0130234	yes	up	-	GO:0005634;GO:000367	CC:nucleus;MF:DNA binding;	------	------	------	------	ENOG410YVV0;ENOG410YKTU	S:Function unknown;	XP_037472922.1	VQ motif-containing protein 4-like [Triticum dicoccoides]	sp|Q5M750|VQ4_ARATH;	VQ motif-containing protein 4 OS=Arabidopsis thaliana OX=3702 GN=VQ4 PE=1 SV=1;	PF05678.16	VQ	VQ motif
TraesCS1B02G352400	119.027	3.41333	35.923	5.16684	5.0344e-239	5.39134e-235	yes	up	-	GO:0019538;GO:0034605;GO:0005737;GO:0016887;GO:000552	BP:protein metabolic process;BP:cellular response to heat;CC:cytoplasm;MF:ATPase activity;MF:ATP binding;	K03695	clpB	------	------	COG0542	O:Posttranslational modification, protein turnover, chaperones	KAF6991146.1	hypothetical protein CFC21_008259 [Triticum aestivum]	sp|Q6F2Y7|CLPB1_ORYSJ;	Chaperone protein ClpB1 OS=Oryza sativa subsp. japonica OX=39947 GN=CLPB1 PE=2 SV=1;	PF07724.16;PF17871.3;PF00004.31;PF10431.11;PF02861.22;PF07728.16;PF13401.8;PF13191.8;PF00158.28;PF20030.1;PF12775.9;PF05621.13	AAA_2;AAA_lid_9;AAA;ClpB_D2-small;Clp_N;AAA_5;AAA_22;AAA_16;Sigma54_activat;bpMoxR;AAA_7;TniB	AAA domain;AAA lid domain;ATPase family associated with various cellular activities;C-terminal, D2-small domain, of ClpB protein;Clp amino terminal domain, pathogenicity island component;AAA domain;AAA domain;AAA ATPase domain;Sigma-54 interaction domain;MoxR domain in the MoxR-vWA-beta-propeller ternary systems;P-loop containing dynein motor region;Bacterial TniB protein
TraesCS1B02G355700	10.52	3.85333	2.78	1.47496	2.6779e-11	3.21018e-09	yes	up	-	GO:0006468;GO:0016021;GO:0004674;GO:0005515;GO:0004672;GO:000552	BP:protein phosphorylation;CC:integral component of membrane;MF:protein serine/threonine kinase activity;MF:protein binding;MF:protein kinase activity;MF:ATP binding;	------	------	------	------	COG4886	S:Function unknown	XP_037472961.1	receptor-like protein kinase HSL1 [Triticum dicoccoides]	sp|Q9M0G7|MIK1_ARATH;	MDIS1-interacting receptor like kinase 1 OS=Arabidopsis thaliana OX=3702 GN=MIK1 PE=1 SV=1;	PF07714.19;PF13855.8;PF00069.27;PF12799.9;PF08263.14	PK_Tyr_Ser-Thr;LRR_8;Pkinase;LRR_4;LRRNT_2	Protein tyrosine and serine/threonine kinase;Leucine rich repeat;Protein kinase domain;Leucine Rich repeats;Leucine rich repeat N-terminal domain
TraesCS1B02G361500	7.66	3.81333	2.049	1.03518	0.000618128	0.0123614	yes	up	Glycosyltransferase [Source:UniProtKB/TrEMBL;Acc:A0A1D5SAK4]	GO:0016758;GO:000819	MF:transferase activity, transferring hexosyl groups;MF:UDP-glycosyltransferase activity;	------	------	------	------	COG1819	S:Function unknown	VAH21491.1	unnamed protein product [Triticum turgidum subsp. durum]	sp|Q4R1I9|ANGLT_ROSHC;	Anthocyanidin 5,3-O-glucosyltransferase OS=Rosa hybrid cultivar OX=128735 GN=RhGT1 PE=2 SV=1;	PF00201.20	UDPGT	UDP-glucoronosyl and UDP-glucosyl transferase
TraesCS1B02G374900	6.47333	2.67	2.42	1.27496	1.29416e-06	6.52194e-05	yes	up	-	GO:0006355;GO:0005634;GO:0003700;GO:004356	BP:regulation of transcription, DNA-templated;CC:nucleus;MF:transcription factor activity, sequence-specific DNA binding;MF:sequence-specific DNA binding;	------	------	------	------	ENOG410YQZM	K:Transcription	KAF6991390.1	hypothetical protein CFC21_008476 [Triticum aestivum]	sp|Q8VWQ5|WRK50_ARATH;	Probable WRKY transcription factor 50 OS=Arabidopsis thaliana OX=3702 GN=WRKY50 PE=2 SV=1;	PF03106.17	WRKY	WRKY DNA -binding domain
TraesCS1B02G393300	1.43667	5.9	0.248	-2.01242	2.78327e-09	2.43646e-07	yes	down	Phospholipase D [Source:UniProtKB/TrEMBL;Acc:A0A1D5SEP9]	GO:0016042;GO:0046470;GO:0016020;GO:0003824;GO:0070290;GO:0005509;GO:000463	BP:lipid catabolic process;BP:phosphatidylcholine metabolic process;CC:membrane;MF:catalytic activity;MF:N-acylphosphatidylethanolamine-specific phospholipase D activity;MF:calcium ion binding;MF:phospholipase D activity;	K01115	PLD1_2	map00565;map00564;map04144	Ether lipid metabolism;Glycerophospholipid metabolism;Endocytosis	COG1502	I:Lipid transport and metabolism	KAF6991585.1	hypothetical protein CFC21_008657 [Triticum aestivum]	sp|Q43007|PLDA1_ORYSJ;	Phospholipase D alpha 1 OS=Oryza sativa subsp. japonica OX=39947 GN=PLD1 PE=1 SV=2;	PF12357.10;PF00614.24;PF00168.32;PF13091.8	PLD_C;PLDc;C2;PLDc_2	Phospholipase D C terminal;Phospholipase D Active site motif;C2 domain;PLD-like domain
TraesCS1B02G394400	124.383	313.44	0.459	-1.12229	0.000190757	0.00474705	yes	down	-	GO:0006869;GO:001602	BP:lipid transport;CC:integral component of membrane;	------	------	------	------	ENOG410YV7D	U:Intracellular trafficking, secretion, and vesicular transport	KAF6991597.1	hypothetical protein CFC21_008666 [Triticum aestivum]	sp|A2XBN5|NLTPX_ORYSI;	Non-specific lipid-transfer protein 2 OS=Oryza sativa subsp. indica OX=39946 GN=LTP-2 PE=3 SV=2;	------	------	------
TraesCS1B02G394500	17.65	59.8233	0.313	-1.67354	1.36518e-06	6.85298e-05	yes	down	-	GO:0006869;GO:001602	BP:lipid transport;CC:integral component of membrane;	------	------	------	------	ENOG410YV7D	U:Intracellular trafficking, secretion, and vesicular transport	KAE8794905.1	hypothetical protein D1007_30091 [Hordeum vulgare]	sp|P82900|NLT2G_WHEAT;	Non-specific lipid-transfer protein 2G OS=Triticum aestivum OX=4565 PE=1 SV=2;	------	------	------
TraesCS1B02G396000	52.93	6.03333	9.005	3.17067	5.83532e-60	4.99923e-57	yes	up	-	GO:0006355;GO:0006357;GO:0034605;GO:0005634;GO:0043565;GO:0003700;GO:0000978;GO:004280	BP:regulation of transcription, DNA-templated;BP:regulation of transcription from RNA polymerase II promoter;BP:cellular response to heat;CC:nucleus;MF:sequence-specific DNA binding;MF:transcription factor activity, sequence-specific DNA binding;MF:RNA polymerase II core promoter proximal region sequence-specific DNA binding;MF:identical protein binding;	K09419;K08967	HSFF;mtnD, mtnZ, ADI1	map00270	Cysteine and methionine metabolism	COG5169	K:Transcription	KAF6991613.1	hypothetical protein CFC21_008682 [Triticum aestivum]	sp|Q338B0|HFA2C_ORYSJ;	Heat stress transcription factor A-2c OS=Oryza sativa subsp. japonica OX=39947 GN=HSFA2C PE=1 SV=2;	PF00447.19	HSF_DNA-bind	HSF-type DNA-binding
TraesCS1B02G410300	2.02	0.146667	13.045	3.70541	4.39654e-09	3.72685e-07	yes	up	-	GO:001649	MF:oxidoreductase activity;	K08081	TR1	map00960	Tropane, piperidine and pyridine alkaloid biosynthesis	COG1028	S:Function unknown	KAF6991779.1	hypothetical protein CFC21_008828 [Triticum aestivum]	sp|Q9LHT0|TRNHF_ARATH;	Tropinone reductase homolog At5g06060 OS=Arabidopsis thaliana OX=3702 GN=At5g06060 PE=2 SV=1;	PF13561.8;PF00106.27;PF08659.12;PF03154.17	adh_short_C2;adh_short;KR;Atrophin-1	Enoyl;short chain dehydrogenase;KR domain;Atrophin-1 family
TraesCS1B02G410400	8.73333	1.72	5.215	2.38259	3.51935e-08	2.52098e-06	yes	up	CASP-like protein [Source:UniProtKB/TrEMBL;Acc:A0A1D5SER1]	GO:0016021;GO:000588	CC:integral component of membrane;CC:plasma membrane;	------	------	------	------	ENOG41103Z0	S:Function unknown	KAF6991780.1	hypothetical protein CFC21_008829 [Triticum aestivum]	sp|Q2R0D1|CSPLK_ORYSJ;	CASP-like protein 1U2 OS=Oryza sativa subsp. japonica OX=39947 GN=Os11g0649700 PE=2 SV=1;	PF04535.14	DUF588	Domain of unknown function
TraesCS1B02G412100	1.73667	6.73333	0.266	-1.90954	7.48752e-08	5.0483e-06	yes	down	-	GO:0055114;GO:0016021;GO:004687	BP:oxidation-reduction process;CC:integral component of membrane;MF:metal ion binding;	------	------	------	------	ENOG410XR70	S:Function unknown	KAF6991801.1	hypothetical protein CFC21_008847 [Triticum aestivum]	sp|Q9M363|B561I_ARATH;	Cytochrome b561 and DOMON domain-containing protein At3g61750 OS=Arabidopsis thaliana OX=3702 GN=At3g61750 PE=3 SV=1;	PF03351.19;PF03188.18	DOMON;Cytochrom_B561	DOMON domain;Eukaryotic cytochrome b561
TraesCS1B02G417900	1.00333	4.42333	0.233	-2.10041	2.0251e-06	9.69605e-05	yes	down	-	GO:000370	MF:transcription factor activity, sequence-specific DNA binding;	------	------	------	------	ENOG410Z28R	S:Function unknown	KAF6991863.1	hypothetical protein CFC21_008913 [Triticum aestivum]	------	------	------	------	------
TraesCS1B02G422900	10.25	19.8667	0.494	-1.0166	0.00046434	0.00987937	yes	down	-	------	------	------	------	------	------	ENOG410ZFRP	S:Function unknown	VAH22789.1	unnamed protein product [Triticum turgidum subsp. durum]	------	------	------	------	------
TraesCS1B02G423600	32.32	6.4	5.193	2.3765	2.38526e-37	1.32123e-34	yes	up	-	GO:0051085;GO:0006457;GO:0005829;GO:0051087;GO:005108	BP:chaperone mediated protein folding requiring cofactor;BP:protein folding;CC:cytosol;MF:chaperone binding;MF:unfolded protein binding;	K09510	DNAJB4	------	------	COG0484	O:Posttranslational modification, protein turnover, chaperones	KAF6991923.1	hypothetical protein CFC21_008971 [Triticum aestivum]	sp|Q9UDY4|DNJB4_HUMAN;	DnaJ homolog subfamily B member 4 OS=Homo sapiens OX=9606 GN=DNAJB4 PE=1 SV=1;	PF01556.20;PF00226.33	DnaJ_C;DnaJ	DnaJ C terminal domain;DnaJ domain
TraesCS1B02G424500	38.36	86.7067	0.457	-1.13076	9.39314e-05	0.00265179	yes	down	Xyloglucan endotransglucosylase/hydrolase [Source:UniProtKB/TrEMBL;Acc:A0A1D5SI76]	GO:0042546;GO:0005975;GO:0006073;GO:0071555;GO:0010411;GO:0005618;GO:0048046;GO:0016762;GO:000455	BP:cell wall biogenesis;BP:carbohydrate metabolic process;BP:cellular glucan metabolic process;BP:cell wall organization;BP:xyloglucan metabolic process;CC:cell wall;CC:apoplast;MF:xylogluca;MF:hydrolase activity, hydrolyzing O-glycosyl compounds;	K08235	E2.4.1.207	------	------	COG2273	G:Carbohydrate transport and metabolism	KAF6991934.1	hypothetical protein CFC21_008982 [Triticum aestivum]	sp|Q76BW5|XTH8_ORYSJ;	Xyloglucan endotransglycosylase/hydrolase protein 8 OS=Oryza sativa subsp. japonica OX=39947 GN=XTH8 PE=1 SV=1;	PF00722.23;PF06955.14	Glyco_hydro_16;XET_C	Glycosyl hydrolases family 16;Xyloglucan endo-transglycosylase
TraesCS1B02G430500	3.32333	1.68333	2.021	1.01509	0.000113664	0.00310122	yes	up	-	GO:0006468;GO:0016021;GO:0005524;GO:000467	BP:protein phosphorylation;CC:integral component of membrane;MF:ATP binding;MF:protein kinase activity;	------	------	------	------	COG0515	T:Signal transduction mechanisms	KAF6992014.1	hypothetical protein CFC21_009053 [Triticum aestivum]	sp|Q9SAH3|Y1887_ARATH;	Putative receptor-like protein kinase At1g80870 OS=Arabidopsis thaliana OX=3702 GN=At1g80870 PE=3 SV=1;	PF00069.27;PF07714.19;PF01636.25	Pkinase;PK_Tyr_Ser-Thr;APH	Protein kinase domain;Protein tyrosine and serine/threonine kinase;Phosphotransferase enzyme family
TraesCS1B02G434100	0.62	2.44667	0.258	-1.95506	6.73996e-05	0.0020096	yes	down	-	GO:0006508;GO:0004252;GO:000823	BP:proteolysis;MF:serine-type endopeptidase activity;MF:serine-type peptidase activity;	------	------	------	------	COG1404	O:Posttranslational modification, protein turnover, chaperones	KAF6992058.1	hypothetical protein CFC21_009085 [Triticum aestivum]	sp|Q8L7I2|SBT36_ARATH;	Subtilisin-like protease SBT3.6 OS=Arabidopsis thaliana OX=3702 GN=SBT3.6 PE=2 SV=1;	PF00082.24;PF17766.3;PF05922.18	Peptidase_S8;fn3_6;Inhibitor_I9	Subtilase family;Fibronectin type-III domain;Peptidase inhibitor I9
TraesCS1B02G440300	5.00667	2.24	2.32	1.21415	5.77952e-06	0.000243673	yes	up	-	GO:0006355;GO:0050896;GO:0005634;GO:0043565;GO:0003700;GO:0000976;GO:000367	BP:regulation of transcription, DNA-templated;BP:response to stimulus;CC:nucleus;MF:sequence-specific DNA binding;MF:transcription factor activity, sequence-specific DNA binding;MF:transcription regulatory region sequence-specific DNA binding;MF:DNA binding;	------	------	------	------	ENOG41104H2	S:Function unknown	XP_037473613.1	probable WRKY transcription factor 29 [Triticum dicoccoides]	sp|Q0DFT7|WRK19_ORYSJ;	Transcription factor WRKY19 OS=Oryza sativa subsp. japonica OX=39947 GN=WRKY19 PE=2 SV=1;	PF03106.17	WRKY	WRKY DNA -binding domain
TraesCS1B02G440500	3.77333	1.65	2.375	1.24807	0.000229335	0.00552518	yes	up	-	GO:0006355;GO:0005634;GO:0003700;GO:0000976;GO:004356	BP:regulation of transcription, DNA-templated;CC:nucleus;MF:transcription factor activity, sequence-specific DNA binding;MF:transcription regulatory region sequence-specific DNA binding;MF:sequence-specific DNA binding;	------	------	------	------	ENOG41104H2	S:Function unknown	KAF6992134.1	hypothetical protein CFC21_009154 [Triticum aestivum]	sp|Q0DFT7|WRK19_ORYSJ;	Transcription factor WRKY19 OS=Oryza sativa subsp. japonica OX=39947 GN=WRKY19 PE=2 SV=1;	PF03106.17	WRKY	WRKY DNA -binding domain
TraesCS1B02G443400	3.04	7.47333	0.415	-1.26967	0.00210484	0.0320408	yes	down	Sulfotransferase [Source:UniProtKB/TrEMBL;Acc:A0A1D5S905]	GO:000814	MF:sulfotransferase activity;	K22312	ST2A, SOT15	------	------	ENOG4111H56	S:Function unknown	KAF6992163.1	hypothetical protein CFC21_009183 [Triticum aestivum]	sp|Q8RV79|SOT11_ARATH;	Cytosolic sulfotransferase 11 OS=Arabidopsis thaliana OX=3702 GN=SOT11 PE=2 SV=1;	PF00685.29;PF13469.8	Sulfotransfer_1;Sulfotransfer_3	Sulfotransferase domain;Sulfotransferase family
TraesCS1B02G445600	1.92	0.953333	2.054	1.03832	0.00153687	0.0251466	yes	up	-	GO:0042546;GO:0071555;GO:0055085;GO:0005794;GO:0016021;GO:0016020;GO:0032580;GO:000810	BP:cell wall biogenesis;BP:cell wall organization;BP:transmembrane transport;CC:Golgi apparatus;CC:integral component of membrane;CC:membrane;CC:Golgi cisterna membrane;MF:galactoside 2-alpha-L-fucosyltransferase activity;	K13681	FUT	------	------	ENOG41108RA	S:Function unknown	KAF6992190.1	hypothetical protein CFC21_009205 [Triticum aestivum]	sp|Q9M5Q1|FUT1_PEA;	Galactoside 2-alpha-L-fucosyltransferase OS=Pisum sativum OX=3888 GN=FT1 PE=2 SV=1;	PF03254.15	XG_FTase	Xyloglucan fucosyltransferase
TraesCS1B02G447900	3.19333	1.48667	2.222	1.15154	7.14458e-05	0.00210389	yes	up	-	GO:0006694;GO:0003854;GO:001661	BP:steroid biosynthetic process;MF:3-beta-hydroxy-delta5-steroid dehydrogenase activity;MF:oxidoreductase activity, acting on the CH-OH group of donors, NAD or NADP as acceptor;	------	------	------	------	COG0451	M:Cell wall/membrane/envelope biogenesis	KAF6992215.1	hypothetical protein CFC21_009230 [Triticum aestivum]	sp|Q0JKZ0|SNL6_ORYSJ;	Cinnamoyl-CoA reductase-like SNL6 OS=Oryza sativa subsp. japonica OX=39947 GN=SNL6 PE=3 SV=1;	PF01073.21;PF01370.23;PF13460.8;PF00106.27	3Beta_HSD;Epimerase;NAD_binding_10;adh_short	3-beta hydroxysteroid dehydrogenase/isomerase family;NAD dependent epimerase/dehydratase family;NA;short chain dehydrogenase
TraesCS1B02G454200	3.03	0.576667	5.342	2.41739	1.32668e-08	1.03956e-06	yes	up	-	GO:0005975;GO:0042973;GO:000455	BP:carbohydrate metabolic process;MF:glucan endo-1,3-beta-D-glucosidase activity;MF:hydrolase activity, hydrolyzing O-glycosyl compounds;	------	------	------	------	ENOG41107PB	S:Function unknown	KAF6992286.1	hypothetical protein CFC21_009292 [Triticum aestivum]	sp|Q9FJU9|E1313_ARATH;	Glucan endo-1,3-beta-glucosidase 13 OS=Arabidopsis thaliana OX=3702 GN=At5g56590 PE=2 SV=1;	PF00332.20	Glyco_hydro_17	Glycosyl hydrolases family 17
TraesCS1B02G454500	2.42667	0.653333	3.785	1.92012	7.74295e-06	0.000314286	yes	up	-	GO:0005975;GO:0042973;GO:000455	BP:carbohydrate metabolic process;MF:glucan endo-1,3-beta-D-glucosidase activity;MF:hydrolase activity, hydrolyzing O-glycosyl compounds;	------	------	------	------	ENOG41107PB	S:Function unknown	KAF6992288.1	hypothetical protein CFC21_009294 [Triticum aestivum]	sp|Q9FJU9|E1313_ARATH;	Glucan endo-1,3-beta-glucosidase 13 OS=Arabidopsis thaliana OX=3702 GN=At5g56590 PE=2 SV=1;	PF00332.20;PF07983.15	Glyco_hydro_17;X8	Glycosyl hydrolases family 17;X8 domain
TraesCS1B02G456200	6.87667	2.4	2.939	1.55529	2.54519e-12	3.47216e-10	yes	up	-	GO:0055085;GO:001602	BP:transmembrane transport;CC:integral component of membrane;	------	------	------	------	ENOG4111I0D	P:Inorganic ion transport and metabolism	KAF6992308.1	hypothetical protein CFC21_009314 [Triticum aestivum]	sp|Q9ASQ7|SLAH2_ARATH;	S-type anion channel SLAH2 OS=Arabidopsis thaliana OX=3702 GN=SLAH2 PE=2 SV=1;	PF03595.19	SLAC1	Voltage-dependent anion channel
TraesCS1B02G456900	0.133333	1.76667	0.075	-3.73026	2.14026e-05	0.000752711	yes	down	-	GO:0050660;GO:0071949;GO:001649	MF:flavin adenine dinucleotide binding;MF:FAD binding;MF:oxidoreductase activity;	------	------	------	------	COG0277	C:Energy production and conversion	KAF6992316.1	hypothetical protein CFC21_009322 [Triticum aestivum]	sp|Q5QJ60|CYND4_CYNDA;	Berberine bridge enzyme-like Cyn d 4 OS=Cynodon dactylon OX=28909 PE=1 SV=1;	PF01565.25;PF08031.14	FAD_binding_4;BBE	FAD binding domain;Berberine and berberine like
TraesCS1B02G464900	2.45	0.896667	2.753	1.46114	1.75406e-06	8.58382e-05	yes	up	-	GO:0016887;GO:000552	MF:ATPase activity;MF:ATP binding;	K08900	BCS1	------	------	COG0465	O:Posttranslational modification, protein turnover, chaperones	KAF6992392.1	hypothetical protein CFC21_009387 [Triticum aestivum]	sp|Q147F9|AATPC_ARATH;	AAA-ATPase At3g50940 OS=Arabidopsis thaliana OX=3702 GN=At3g50940 PE=2 SV=1;	PF14363.8;PF00004.31;PF05673.15;PF05496.14;PF00910.24;PF13191.8;PF13401.8	AAA_assoc;AAA;DUF815;RuvB_N;RNA_helicase;AAA_16;AAA_22	Domain associated at C-terminal with AAA;ATPase family associated with various cellular activities;Protein of unknown function;Holliday junction DNA helicase RuvB P-loop domain;RNA helicase;AAA ATPase domain;AAA domain
TraesCS1B02G471800	1.71667	4.41	0.402	-1.31379	0.000176283	0.00445065	yes	down	-	GO:001602	CC:integral component of membrane;	------	------	------	------	COG0071	O:Posttranslational modification, protein turnover, chaperones	KAF6992489.1	hypothetical protein CFC21_009473 [Triticum aestivum]	sp|Q9FHQ3|HS157_ARATH;	15.7 kDa heat shock protein, peroxisomal OS=Arabidopsis thaliana OX=3702 GN=HSP15.7 PE=2 SV=1;	PF00011.23	HSP20	Hsp20/alpha crystallin family
TraesCS1D02G006400	13.76	0.626667	23.431	4.55035	5.97313e-22	1.78511e-19	yes	up	Dirigent protein [Source:UniProtKB/TrEMBL;Acc:A0A1D6RGP4]	GO:004804	CC:apoplast;	------	------	------	------	ENOG411043N;ENOG4110572;ENOG41108DU	S:Function unknown;	KAF6992636.1	hypothetical protein CFC21_009614 [Triticum aestivum]	sp|Q84TH6|DIR23_ARATH;	Dirigent protein 23 OS=Arabidopsis thaliana OX=3702 GN=DIR23 PE=2 SV=1;	PF03018.16	Dirigent	Dirigent-like protein
TraesCS1D02G010800	33.0367	16.1633	2.106	1.07468	4.50903e-14	7.40981e-12	yes	up	-	GO:000551	MF:protein binding;	------	------	------	------	COG4886;ENOG410YB0Y	S:Function unknown;	KAF6992772.1	hypothetical protein CFC21_009735 [Triticum aestivum]	sp|Q9M5J9|PGIP1_ARATH;	Polygalacturonase inhibitor 1 OS=Arabidopsis thaliana OX=3702 GN=PGIP1 PE=1 SV=1;	PF13855.8;PF12799.9;PF08263.14	LRR_8;LRR_4;LRRNT_2	Leucine rich repeat;Leucine Rich repeats;Leucine rich repeat N-terminal domain
TraesCS1D02G013000	5.94667	12.9267	0.47	-1.08887	0.000559772	0.0114364	yes	down	-	GO:0006633;GO:0031408;GO:0003824;GO:0016491;GO:001018	BP:fatty acid biosynthetic process;BP:oxylipin biosynthetic process;MF:catalytic activity;MF:oxidoreductase activity;MF:FMN binding;	K05894	OPR	map00592	alpha-Linolenic acid metabolism	COG1902	C:Energy production and conversion	KAF6992797.1	hypothetical protein CFC21_009758 [Triticum aestivum]	sp|Q69TI0|OPR5_ORYSJ;	Putative 12-oxophytodienoate reductase 5 OS=Oryza sativa subsp. japonica OX=39947 GN=OPR5 PE=2 SV=1;	PF00724.22	Oxidored_FMN	NAD
TraesCS1D02G013500	3.07333	8.39667	0.375	-1.41396	2.34611e-05	0.00081617	yes	down	-	GO:0006633;GO:0031408;GO:0003824;GO:0016491;GO:001018	BP:fatty acid biosynthetic process;BP:oxylipin biosynthetic process;MF:catalytic activity;MF:oxidoreductase activity;MF:FMN binding;	K05894	OPR	map00592	alpha-Linolenic acid metabolism	COG1902	C:Energy production and conversion	KAF6981738.1	hypothetical protein CFC21_000196 [Triticum aestivum]	sp|Q69TI0|OPR5_ORYSJ;	Putative 12-oxophytodienoate reductase 5 OS=Oryza sativa subsp. japonica OX=39947 GN=OPR5 PE=2 SV=1;	PF00724.22	Oxidored_FMN	NAD
TraesCS1D02G013600	4.67333	12.95	0.377	-1.40862	0.00231113	0.0345027	yes	down	-	GO:0006633;GO:0031408;GO:0003824;GO:0016491;GO:001018	BP:fatty acid biosynthetic process;BP:oxylipin biosynthetic process;MF:catalytic activity;MF:oxidoreductase activity;MF:FMN binding;	K05894	OPR	map00592	alpha-Linolenic acid metabolism	COG1902	C:Energy production and conversion	KAF6992805.1	hypothetical protein CFC21_009764 [Triticum aestivum]	sp|Q69TI0|OPR5_ORYSJ;	Putative 12-oxophytodienoate reductase 5 OS=Oryza sativa subsp. japonica OX=39947 GN=OPR5 PE=2 SV=1;	PF00724.22	Oxidored_FMN	NAD
TraesCS1D02G016700	0.766667	2.72667	0.286	-1.80555	0.00377409	0.0498766	yes	down	-	GO:0032259;GO:0008168;GO:0046983;GO:000817	BP:methylation;MF:methyltransferase activity;MF:protein dimerization activity;MF:O-methyltransferase activity;	K22588	ASMT	map00380	Tryptophan metabolism	ENOG410XS7T	S:Function unknown	KAF6992838.1	hypothetical protein CFC21_009794 [Triticum aestivum]	sp|Q6EPG8|ASMT1_ORYSJ;	Acetylserotonin O-methyltransferase 1 OS=Oryza sativa subsp. japonica OX=39947 GN=ASMT1 PE=1 SV=1;	PF00891.20;PF08100.13;PF16864.7	Methyltransf_2;Dimerisation;Dimerisation2	O-methyltransferase domain;Dimerisation domain;Dimerisation domain
TraesCS1D02G017500	2.35667	8.30667	0.293	-1.77138	2.99583e-06	0.000136617	yes	down	Dirigent protein [Source:UniProtKB/TrEMBL;Acc:A0A1D5T1W0]	GO:004804	CC:apoplast;	------	------	------	------	ENOG411179W	S:Function unknown	KAF6992850.1	hypothetical protein CFC21_009806 [Triticum aestivum]	sp|Q9FIG7|DIR2_ARATH;	Dirigent protein 2 OS=Arabidopsis thaliana OX=3702 GN=DIR2 PE=2 SV=1;	PF03018.16	Dirigent	Dirigent-like protein
TraesCS1D02G039300	38.8233	16.8267	2.354	1.23499	4.29381e-05	0.00136686	yes	up	-	GO:0006559;GO:0009800;GO:0005737;GO:0016841;GO:0003824;GO:004554	BP:L-phenylalanine catabolic process;BP:cinnamic acid biosynthetic process;CC:cytoplasm;MF:ammonia-lyase activity;MF:catalytic activity;MF:phenylalanine ammonia-lyase activity;	K10775	PAL	map00940;map00360	Phenylpropanoid biosynthesis;Phenylalanine metabolism	------	------	QAT18629.1	phenylalanine ammonia-lyase 3 [Triticum aestivum]	sp|Q43210|PALY_WHEAT;	Phenylalanine ammonia-lyase OS=Triticum aestivum OX=4565 GN=PAL PE=3 SV=1;	PF00221.21	Lyase_aromatic	Aromatic amino acid lyase
TraesCS1D02G047800	4.40333	1.19333	4.701	2.23289	9.39906e-13	1.33024e-10	yes	up	-	GO:0003352;GO:001602	BP:regulation of cilium movement;CC:integral component of membrane;	------	------	------	------	ENOG411019U	S:Function unknown	KAF6993222.1	hypothetical protein CFC21_010143 [Triticum aestivum]	sp|Q8BL95|CF298_MOUSE;	Cilia- and flagella-associated protein 298 OS=Mus musculus OX=10090 GN=Cfap298 PE=1 SV=1;	PF11069.10	CFAP298	Cilia- and flagella-associated protein 298
TraesCS1D02G050600	15.9233	35.3533	0.473	-1.08156	0.000171142	0.00434991	yes	down	Dirigent protein [Source:UniProtKB/TrEMBL;Acc:A0A341PE93]	GO:0048046;GO:003024	CC:apoplast;MF:carbohydrate binding;	------	------	------	------	ENOG410ZS5G;ENOG41118E8	S:Function unknown;	KAF6993253.1	hypothetical protein CFC21_010170 [Triticum aestivum]	------	------	PF03018.16	Dirigent	Dirigent-like protein
TraesCS1D02G052000	0.663333	2.08333	0.324	-1.62472	0.00156254	0.0254627	yes	down	-	GO:0016021;GO:0016020;GO:0016887;GO:0005524;GO:004262	CC:integral component of membrane;CC:membrane;MF:ATPase activity;MF:ATP binding;MF:ATPase activity, coupled to transmembrane movement of substances;	------	------	------	------	COG1131	V:Defense mechanisms	KAF6993275.1	hypothetical protein CFC21_010191 [Triticum aestivum]	sp|Q8H8V7|AB5G_ORYSJ;	ABC transporter G family member 5 OS=Oryza sativa subsp. japonica OX=39947 GN=RCN1 PE=1 SV=1;	PF01061.26;PF00005.29;PF13191.8;PF13555.8;PF19055.2;PF12698.9;PF13481.8	ABC2_membrane;ABC_tran;AAA_16;AAA_29;ABC2_membrane_7;ABC2_membrane_3;AAA_25	ABC-2 type transporter;ABC transporter;AAA ATPase domain;P-loop containing region of AAA domain;ABC-2 type transporter;ABC-2 family transporter protein;AAA domain
TraesCS1D02G052700	0.676667	2.95	0.265	-1.91642	3.88953e-05	0.0012603	yes	down	Bidirectional sugar transporter SWEET [Source:UniProtKB/TrEMBL;Acc:W5ALR7]	GO:0008643;GO:0016021;GO:0005886;GO:005111	BP:carbohydrate transport;CC:integral component of membrane;CC:plasma membrane;MF:sugar transmembrane transporter activity;	K15382	SLC50A, SWEET	------	------	ENOG4111M4R	U:Intracellular trafficking, secretion, and vesicular transport	KAF6993282.1	hypothetical protein CFC21_010197 [Triticum aestivum]	sp|B8BKP4|SWT14_ORYSI;	Bidirectional sugar transporter SWEET14 OS=Oryza sativa subsp. indica OX=39946 GN=SWEET14 PE=2 SV=1;	PF03083.18;PF04193.16	MtN3_slv;PQ-loop	Sugar efflux transporter for intercellular exchange;PQ loop repeat
TraesCS1D02G053500	75.5767	33.65	2.313	1.20985	8.55564e-19	2.07447e-16	yes	up	-	GO:0051131;GO:0006457;GO:0005634;GO:0005829;GO:0051087;GO:005187	BP:chaperone-mediated protein complex assembly;BP:protein folding;CC:nucleus;CC:cytosol;MF:chaperone binding;MF:Hsp90 protein binding;	------	------	------	------	ENOG41121RT	S:Function unknown	XP_020189891.1	co-chaperone protein p23-1 [Aegilops tauschii subsp. strangulata]	sp|Q9FR62|P23A_BRANA;	Co-chaperone protein p23-1 OS=Brassica napus OX=3708 GN=P23-1 PE=1 SV=1;	PF04969.18	CS	CS domain
TraesCS1D02G053800	4.41667	10.35	0.436	-1.19902	0.000879523	0.0162814	yes	down	Bacterial-type ATP binding cassette (ABC) transporter, Al toleranc [Source: Projected from Oryza sativa (Os05g0119000)]	GO:0010044;GO:0012506;GO:0016021;GO:0005887;GO:0005886;GO:000546	BP:response to aluminum ion;CC:vesicle membrane;CC:integral component of membrane;CC:integral component of plasma membrane;CC:plasma membrane;MF:UDP-glucose transmembrane transporter activity;	K02069	STAR2, fetB	------	------	COG0390	S:Function unknown	XP_020164097.1	UPF0014 membrane protein STAR2 [Aegilops tauschii subsp. strangulata]	sp|Q5W7C1|STAR2_ORYSJ;	UPF0014 membrane protein STAR2 OS=Oryza sativa subsp. japonica OX=39947 GN=STAR2 PE=1 SV=1;	PF03649.15	UPF0014	Uncharacterised protein family
TraesCS1D02G058700	2.07333	5.96	0.359	-1.47887	2.16093e-06	0.000102851	yes	down	-	------	------	------	------	------	------	ENOG410Z0US	S:Function unknown	KAF6993351.1	hypothetical protein CFC21_010257 [Triticum aestivum]	------	------	PF03763.15	Remorin_C	Remorin, C-terminal region
TraesCS1D02G067700	14.0533	5.88667	2.346	1.23018	1.20716e-08	9.5172e-07	yes	up	-	GO:0006468;GO:0004674;GO:0030246;GO:0005524;GO:000467	BP:protein phosphorylation;MF:protein serine/threonine kinase activity;MF:carbohydrate binding;MF:ATP binding;MF:protein kinase activity;	------	------	------	------	COG0515	T:Signal transduction mechanisms	VAH01584.1	unnamed protein product [Triticum turgidum subsp. durum]	sp|Q9SFT7|PBL26_ARATH;	Probable serine/threonine-protein kinase PBL26 OS=Arabidopsis thaliana OX=3702 GN=PBL26 PE=2 SV=1;	PF00069.27;PF07714.19	Pkinase;PK_Tyr_Ser-Thr	Protein kinase domain;Protein tyrosine and serine/threonine kinase
TraesCS1D02G072900	63.76	28.2	2.336	1.22381	1.12381e-08	8.90374e-07	yes	up	-	GO:0006355;GO:0050896;GO:0005634;GO:0043565;GO:0003700;GO:000367	BP:regulation of transcription, DNA-templated;BP:response to stimulus;CC:nucleus;MF:sequence-specific DNA binding;MF:transcription factor activity, sequence-specific DNA binding;MF:DNA binding;	K13424	WRKY33	map04016;map04626	MAPK signaling pathway - plant;Plant-pathogen interaction	ENOG4112BTF	K:Transcription	XP_020151406.1	probable WRKY transcription factor 26 isoform X1 [Aegilops tauschii subsp. strangulata]	sp|Q6IEQ7|WRK24_ORYSJ;	WRKY transcription factor WRKY24 OS=Oryza sativa subsp. japonica OX=39947 GN=WRKY24 PE=2 SV=1;	PF03106.17	WRKY	WRKY DNA -binding domain
TraesCS1D02G073300	1.15333	3.27667	0.348	-1.52402	2.44472e-05	0.000845443	yes	down	-	------	------	------	------	------	------	ENOG410YDUZ	S:Function unknown	KAF6993529.1	hypothetical protein CFC21_010407 [Triticum aestivum]	------	------	PF04784.16;PF14389.8	DUF547;Lzipper-MIP1	Protein of unknown function, DUF547;Leucine-zipper of ternary complex factor MIP1
TraesCS1D02G078600	4.87667	2.49	2.003	1.00229	0.000482491	0.0101779	yes	up	-	GO:0006355;GO:0005634;GO:0003700;GO:0043565;GO:000367	BP:regulation of transcription, DNA-templated;CC:nucleus;MF:transcription factor activity, sequence-specific DNA binding;MF:sequence-specific DNA binding;MF:DNA binding;	K09422	MYBP	------	------	COG5147	K:Transcription	XP_020164818.1	transcription factor JAMYB [Aegilops tauschii subsp. strangulata]	sp|Q10MB4|MYB2_ORYSJ;	Transcription factor MYB2 OS=Oryza sativa subsp. japonica OX=39947 GN=MYB2 PE=2 SV=1;	PF00249.33;PF13921.8	Myb_DNA-binding;Myb_DNA-bind_6	Myb-like DNA-binding domain;Myb-like DNA-binding domain
TraesCS1D02G079200	0.0966667	0.95	0.11	-3.18986	0.0010387	0.0185031	yes	down	-	GO:0008152;GO:0016021;GO:0004560;GO:001678	BP:metabolic process;CC:integral component of membrane;MF:alpha-L-fucosidase activity;MF:hydrolase activity, acting on ester bonds;	------	------	------	------	ENOG410YG8Q	S:Function unknown	XP_020160244.1	GDSL esterase/lipase At1g09390 [Aegilops tauschii subsp. strangulata]	sp|O80522|GDL2_ARATH;	GDSL esterase/lipase At1g09390 OS=Arabidopsis thaliana OX=3702 GN=At1g09390 PE=2 SV=1;	PF00657.24	Lipase_GDSL	GDSL-like Lipase/Acylhydrolase
TraesCS1D02G080300	3.02333	6.70333	0.461	-1.11592	7.40553e-05	0.00216979	yes	down	Peroxidase [Source:UniProtKB/TrEMBL;Acc:W5AMW4]	GO:0006979;GO:0042744;GO:0005576;GO:0009505;GO:0009506;GO:0020037;GO:0046872;GO:000460	BP:response to oxidative stress;BP:hydrogen peroxide catabolic process;CC:extracellular region;CC:plant-type cell wall;CC:plasmodesma;MF:heme binding;MF:metal ion binding;MF:peroxidase activity;	K00430	E1.11.1.7	map00940	Phenylpropanoid biosynthesis	ENOG41104RP	S:Function unknown	KAF6993615.1	hypothetical protein CFC21_010481 [Triticum aestivum]	sp|A7QEU4|PER5_VITVI;	Peroxidase 5 OS=Vitis vinifera OX=29760 GN=GSVIVT00037159001 PE=1 SV=2;	PF00141.25	peroxidase	Peroxidase
TraesCS1D02G080900	0.253333	3.02	0.086	-3.54479	3.81375e-10	3.85296e-08	yes	down	Peroxidase [Source:UniProtKB/TrEMBL;Acc:A0A341PFE8]	GO:0006979;GO:0042744;GO:0016021;GO:0005576;GO:0009505;GO:0009506;GO:0020037;GO:0046872;GO:000460	BP:response to oxidative stress;BP:hydrogen peroxide catabolic process;CC:integral component of membrane;CC:extracellular region;CC:plant-type cell wall;CC:plasmodesma;MF:heme binding;MF:metal ion binding;MF:peroxidase activity;	K00430	E1.11.1.7	map00940	Phenylpropanoid biosynthesis	ENOG411072Z;ENOG410YDTD	S:Function unknown;G:Carbohydrate transport and metabolism	XP_020187340.1	peroxidase 5 [Aegilops tauschii subsp. strangulata]	sp|A7QEU4|PER5_VITVI;	Peroxidase 5 OS=Vitis vinifera OX=29760 GN=GSVIVT00037159001 PE=1 SV=2;	PF00141.25	peroxidase	Peroxidase
TraesCS1D02G082800	3.34333	10.1567	0.337	-1.56759	1.96649e-06	9.45772e-05	yes	down	-	GO:001674	MF:transferase activity, transferring acyl groups other than amino-acyl groups;	------	------	------	------	ENOG410YE2Y	S:Function unknown	KAF6993641.1	hypothetical protein CFC21_010504 [Triticum aestivum]	sp|Q5JNT2|AT4_ORYSJ;	Acyl transferase 4 OS=Oryza sativa subsp. japonica OX=39947 GN=AT4 PE=1 SV=1;	PF02458.17	Transferase	Transferase family
TraesCS1D02G085000	0.0833333	1.79	0.049	-4.36064	9.24082e-07	4.84306e-05	yes	down	-	GO:001674	MF:transferase activity, transferring acyl groups other than amino-acyl groups;	K19861	BEBT, AMAT	------	------	ENOG410XNR7	S:Function unknown	KAF6993670.1	hypothetical protein CFC21_010529 [Triticum aestivum]	sp|Q6E593|BEBT1_PETHY;	Benzyl alcohol O-benzoyltransferase OS=Petunia hybrida OX=4102 GN=BEBT1 PE=1 SV=1;	PF02458.17	Transferase	Transferase family
TraesCS1D02G086300	23.41	10.9767	2.238	1.16236	1.04526e-05	0.000410675	yes	up	-	------	------	------	------	------	------	ENOG41106GD;ENOG41105DU	S:Function unknown;	XP_020147848.1	uncharacterized protein LOC109733060 [Aegilops tauschii subsp. strangulata]	------	------	------	------	------
TraesCS1D02G090800	2.00667	0.61	3.393	1.76259	7.71905e-06	0.000313515	yes	up	-	GO:001678	MF:hydrolase activity, acting on ester bonds;	------	------	------	------	COG3240	S:Function unknown	XP_020170836.1	GDSL esterase/lipase At1g28600 [Aegilops tauschii subsp. strangulata]	sp|Q94F40|GDL9_ARATH;	GDSL esterase/lipase At1g28600 OS=Arabidopsis thaliana OX=3702 GN=At1g28600 PE=2 SV=1;	PF00657.24;PF13472.8	Lipase_GDSL;Lipase_GDSL_2	GDSL-like Lipase/Acylhydrolase;GDSL-like Lipase/Acylhydrolase family
TraesCS1D02G094700	18.4067	51.4733	0.368	-1.4423	5.26057e-06	0.000224444	yes	down	Glutathione transferase F3 [Source:UniProtKB/TrEMBL;Acc:Q8GTC0]	GO:0009636;GO:0006749;GO:0005737;GO:0004364;GO:0005515;GO:0016740;GO:004329	BP:response to toxic substance;BP:glutathione metabolic process;CC:cytoplasm;MF:glutathione transferase activity;MF:protein binding;MF:transferase activity;MF:glutathione binding;	K00799	GST, gst	map00480	Glutathione metabolism	COG0625	O:Posttranslational modification, protein turnover, chaperones	XP_020146810.1	glutathione S-transferase 4 [Aegilops tauschii subsp. strangulata]	sp|P46420|GSTF4_MAIZE;	Glutathione S-transferase 4 OS=Zea mays OX=4577 GN=GST4 PE=1 SV=2;	PF02798.22;PF00043.27;PF13417.8;PF13409.8;PF13410.8;PF14497.8	GST_N;GST_C;GST_N_3;GST_N_2;GST_C_2;GST_C_3	Glutathione S-transferase, N-terminal domain;Glutathione S-transferase, C-terminal domain;Glutathione S-transferase, N-terminal domain;Glutathione S-transferase, N-terminal domain;Glutathione S-transferase, C-terminal domain;Glutathione S-transferase, C-terminal domain
TraesCS1D02G103200	14.6167	71.81	0.205	-2.28938	0.00052406	0.0108763	yes	down	-	GO:0006629;GO:0016021;GO:001678	BP:lipid metabolic process;CC:integral component of membrane;MF:hydrolase activity;	------	------	------	------	ENOG41126U1	S:Function unknown	XP_020176130.1	triacylglycerol lipase OBL1 [Aegilops tauschii subsp. strangulata]	sp|F4JFU8|OBL1_ARATH;	Triacylglycerol lipase OBL1 OS=Arabidopsis thaliana OX=3702 GN=OBL1 PE=1 SV=1;	PF01764.27	Lipase_3	Lipase
TraesCS1D02G116800	1.97667	6.51	0.319	-1.64989	5.01858e-06	0.000215407	yes	down	-	GO:0016021;GO:000551	CC:integral component of membrane;MF:protein binding;	------	------	------	------	ENOG41116YB	S:Function unknown	XP_020180778.1	embryo-specific protein ATS3A [Aegilops tauschii subsp. strangulata]	sp|Q681K2|ATS3A_ARATH;	Embryo-specific protein ATS3A OS=Arabidopsis thaliana OX=3702 GN=ATS3A PE=1 SV=1;	PF06232.13	ATS3	Embryo-specific protein 3,
TraesCS1D02G117200	6.46667	2.76	2.54	1.34506	0.00266355	0.038373	yes	up	-	------	------	------	------	------	------	ENOG41120WB	S:Function unknown	XP_020186172.1	methylmalonyl-CoA epimerase, mitochondrial [Aegilops tauschii subsp. strangulata]	------	------	PF00903.27;PF12681.9;PF13669.8	Glyoxalase;Glyoxalase_2;Glyoxalase_4	Glyoxalase/Bleomycin resistance protein/Dioxygenase superfamily;Glyoxalase-like domain;Glyoxalase/Bleomycin resistance protein/Dioxygenase superfamily
TraesCS1D02G121000	49.3967	10.1567	4.989	2.31872	3.50462e-67	3.26357e-64	yes	up	-	GO:0016887;GO:000552	MF:ATPase activity;MF:ATP binding;	K09489	HSPA4	------	------	COG0443	O:Posttranslational modification, protein turnover, chaperones	KAF6994114.1	hypothetical protein CFC21_010900 [Triticum aestivum]	sp|Q9S7C0|HSP7O_ARATH;	Heat shock 70 kDa protein 14 OS=Arabidopsis thaliana OX=3702 GN=HSP70-14 PE=1 SV=1;	PF00012.22;PF06723.15	HSP70;MreB_Mbl	Hsp70 protein;MreB/Mbl protein
TraesCS1D02G127000	0.666667	0.136667	4.663	2.22133	0.00173801	0.0276626	yes	up	GA2ox-D10 protein [Source:UniProtKB/TrEMBL;Acc:A0A140KPU1]	GO:0009416;GO:0045487;GO:0052634;GO:0051213;GO:0046872;GO:001649	BP:response to light stimulus;BP:gibberellin catabolic process;MF:C-19 gibberellin 2-beta-dioxygenase activity;MF:dioxygenase activity;MF:metal ion binding;MF:oxidoreductase activity;	K04125	GA2ox	map00904	Diterpenoid biosynthesis	COG3491	S:Function unknown	KAF6994208.1	hypothetical protein CFC21_010963 [Triticum aestivum]	sp|Q8S0S6|G2OX3_ORYSJ;	Gibberellin 2-beta-dioxygenase 3 OS=Oryza sativa subsp. japonica OX=39947 GN=GA2OX3 PE=1 SV=1;	PF03171.22;PF14226.8	2OG-FeII_Oxy;DIOX_N	2OG-F;non-haem dioxygenase in morphine synthesis N-terminal
TraesCS1D02G138200	2.63	7.97	0.342	-1.54855	2.94127e-06	0.000134512	yes	down	-	GO:001602	CC:integral component of membrane;	------	------	------	------	COG0071;COG1357	O:Posttranslational modification, protein turnover, chaperones;S:Function unknown	XP_020148107.1	inactive protein RESTRICTED TEV MOVEMENT 2 [Aegilops tauschii subsp. strangulata]	sp|D9UBX6|RTM2B_ARATH;	Inactive protein RESTRICTED TEV MOVEMENT 2 OS=Arabidopsis thaliana OX=3702 GN=RTM2 PE=3 SV=1;	PF00011.23	HSP20	Hsp20/alpha crystallin family
TraesCS1D02G139200	5.04333	12.9667	0.403	-1.31217	4.89157e-11	5.65293e-09	yes	down	Expansin [Source:UniProtKB/TrEMBL;Acc:A0A1D5SUA3]	GO:0009664;GO:0005618;GO:0016020;GO:000557	BP:plant-type cell wall organization;CC:cell wall;CC:membrane;CC:extracellular region;	------	------	------	------	ENOG410XXHY	G:Carbohydrate transport and metabolism	KAF6994417.1	hypothetical protein CFC21_011123 [Triticum aestivum]	sp|Q4PR50|EXP15_ORYSJ;	Expansin-A15 OS=Oryza sativa subsp. japonica OX=39947 GN=EXPA15 PE=2 SV=2;	PF01357.23;PF03330.20	Expansin_C;DPBB_1	Expansin C-terminal domain;Lytic transglycolase
TraesCS1D02G147100	3.50667	0.863333	2.747	1.45787	3.16334e-08	2.28122e-06	yes	up	-	------	------	------	------	------	------	ENOG4111W2D	S:Function unknown	KAF6994532.1	hypothetical protein CFC21_011208 [Triticum aestivum]	------	------	------	------	------
TraesCS1D02G151500	0.136667	0.536667	0.271	-1.88478	0.00238337	0.0353349	yes	down	Long-chain-alcohol oxidase [Source:UniProtKB/TrEMBL;Acc:A0A1D5SX67]	GO:0016021;GO:0016020;GO:0046577;GO:0016614;GO:005066	CC:integral component of membrane;CC:membrane;MF:long-chain-alcohol oxidase activity;MF:oxidoreductase activity, acting on CH-OH group of donors;MF:flavin adenine dinucleotide binding;	K17756	FAO3	------	------	COG2303	E:Amino acid transport and metabolism	KAF6994590.1	hypothetical protein CFC21_011252 [Triticum aestivum]	sp|B5WWZ8|FAO1_LOTJA;	Long-chain-alcohol oxidase FAO1 OS=Lotus japonicus OX=34305 GN=FAO1 PE=1 SV=1;	PF00732.21;PF05199.15;PF13450.8;PF00890.26;PF01494.21;PF07992.16	GMC_oxred_N;GMC_oxred_C;NAD_binding_8;FAD_binding_2;FAD_binding_3;Pyr_redox_2	GMC oxidoreductase;GMC oxidoreductase;NA;FAD binding domain;FAD binding domain;Pyridine nucleotide-disulphide oxidoreductase
TraesCS1D02G158700	50.3233	11.3733	4.625	2.20943	5.23578e-38	2.97717e-35	yes	up	-	GO:0006334;GO:0000398;GO:0008380;GO:0006397;GO:0046540;GO:0016021;GO:0005634;GO:0005682;GO:000568	BP:nucleosome assembly;BP:mRNA splicing, via spliceosome;BP:RNA splicing;BP:mRNA processing;CC:U4/U6 x U5 tri-snRNP complex;CC:integral component of membrane;CC:nucleus;CC:U5 snRNP;CC:spliceosomal complex;	K12859	TXNL4A, DIB1	map03040	Spliceosome	ENOG4111FE6	S:Function unknown	VAH16547.1	unnamed protein product [Triticum turgidum subsp. durum]	sp|Q9FE62|YLS8_ARATH;	Thioredoxin-like protein YLS8 OS=Arabidopsis thaliana OX=3702 GN=YLS8 PE=1 SV=1;	PF02966.18;PF00085.22	DIM1;Thioredoxin	Mitosis protein DIM1;Thioredoxin
TraesCS1D02G159500	14.83	4.33	3.508	1.81062	1.30367e-08	1.02403e-06	yes	up	-	GO:001602	CC:integral component of membrane;	------	------	------	------	ENOG411089C	S:Function unknown	XP_020187248.1	uncharacterized protein LOC109772947 [Aegilops tauschii subsp. strangulata]	------	------	PF05553.13	DUF761	Cotton fibre expressed protein
TraesCS1D02G164300	1.02333	3.92667	0.268	-1.89769	0.00016319	0.00418756	yes	down	-	GO:0016787;GO:0003723;GO:0005524;GO:000438	MF:hydrolase activity;MF:RNA binding;MF:ATP binding;MF:helicase activity;	------	------	------	------	------	------	KAF6994740.1	hypothetical protein CFC21_011370 [Triticum aestivum]	sp|O80837|REMO_ARATH;	Remorin OS=Arabidopsis thaliana OX=3702 GN=DBP PE=1 SV=1;	PF03763.15;PF03766.15	Remorin_C;Remorin_N	Remorin, C-terminal region;Remorin, N-terminal region
TraesCS1D02G168400	4.3	9.24667	0.48	-1.05852	1.69919e-05	0.00061788	yes	down	-	GO:0003824;GO:001678	MF:catalytic activity;MF:hydrolase activity;	------	------	------	------	ENOG410XRPK;COG0596	S:Function unknown;	XP_020159060.1	bifunctional epoxide hydrolase 2 [Aegilops tauschii subsp. strangulata]	sp|P34913|HYES_HUMAN;	Bifunctional epoxide hydrolase 2 OS=Homo sapiens OX=9606 GN=EPHX2 PE=1 SV=2;	PF00561.22;PF12697.9;PF12146.10	Abhydrolase_1;Abhydrolase_6;Hydrolase_4	alpha/beta hydrolase fold;Alpha/beta hydrolase family;Serine aminopeptidase, S33
TraesCS1D02G176400	0.723333	1.86333	0.393	-1.34744	0.00206304	0.0315766	yes	down	-	GO:0016021;GO:0004497;GO:0016705;GO:0005506;GO:002003	CC:integral component of membrane;MF:monooxygenase activity;MF:oxidoreductase activity, acting on paired donors, with incorporation or reduction of molecular oxygen;MF:iron ion binding;MF:heme binding;	K09755	CYP84A, F5H	map00940	Phenylpropanoid biosynthesis	COG2124	Q:Secondary metabolites biosynthesis, transport and catabolism	KAF6994912.1	hypothetical protein CFC21_011507 [Triticum aestivum]	sp|Q42600|C84A1_ARATH;	Cytochrome P450 84A1 OS=Arabidopsis thaliana OX=3702 GN=CYP84A1 PE=1 SV=1;	PF00067.24	p450	Cytochrome P450
TraesCS1D02G186600	2.76333	5.15333	0.467	-1.09952	0.000766729	0.0146101	yes	down	-	GO:0030042;GO:0005737;GO:0015629;GO:0003779;GO:005101	BP:actin filament depolymerization;CC:cytoplasm;CC:actin cytoskeleton;MF:actin binding;MF:actin filament binding;	K05765	CFL	------	------	ENOG41122P5	S:Function unknown	KAF6994999.1	hypothetical protein CFC21_011581 [Triticum aestivum]	sp|Q337A5|ADF10_ORYSJ;	Actin-depolymerizing factor 10 OS=Oryza sativa subsp. japonica OX=39947 GN=ADF10 PE=2 SV=1;	PF00241.22	Cofilin_ADF	Cofilin/tropomyosin-type actin-binding protein
TraesCS1D02G189800	124.137	76.4033	2.053	1.03768	0.00207882	0.0317123	yes	up	-	GO:0006749;GO:0005737;GO:0004364;GO:000551	BP:glutathione metabolic process;CC:cytoplasm;MF:glutathione transferase activity;MF:protein binding;	K00799	GST, gst	map00480	Glutathione metabolism	ENOG410XSIX	O:Posttranslational modification, protein turnover, chaperones	XP_020158196.1	LOW QUALITY PROTEIN: probable glutathione S-transferase GSTU6 [Aegilops tauschii subsp. strangulata]	sp|Q06398|GSTU6_ORYSJ;	Probable glutathione S-transferase GSTU6 OS=Oryza sativa subsp. japonica OX=39947 GN=GSTU6 PE=2 SV=2;	PF02798.22;PF13417.8;PF13409.8;PF13410.8;PF00043.27;PF17172.6	GST_N;GST_N_3;GST_N_2;GST_C_2;GST_C;GST_N_4	Glutathione S-transferase, N-terminal domain;Glutathione S-transferase, N-terminal domain;Glutathione S-transferase, N-terminal domain;Glutathione S-transferase, C-terminal domain;Glutathione S-transferase, C-terminal domain;Glutathione S-transferase N-terminal domain
TraesCS1D02G190200	2.03333	5.16667	0.408	-1.29324	1.59881e-05	0.000588374	yes	down	-	GO:0006749;GO:0005737;GO:0004364;GO:000551	BP:glutathione metabolic process;CC:cytoplasm;MF:glutathione transferase activity;MF:protein binding;	K00799	GST, gst	map00480	Glutathione metabolism	ENOG410XSIX	O:Posttranslational modification, protein turnover, chaperones	KAF6995047.1	hypothetical protein CFC21_011622 [Triticum aestivum]	sp|Q06398|GSTU6_ORYSJ;	Probable glutathione S-transferase GSTU6 OS=Oryza sativa subsp. japonica OX=39947 GN=GSTU6 PE=2 SV=2;	PF13417.8;PF02798.22;PF13409.8;PF00043.27;PF17172.6;PF13410.8;PF14497.8	GST_N_3;GST_N;GST_N_2;GST_C;GST_N_4;GST_C_2;GST_C_3	Glutathione S-transferase, N-terminal domain;Glutathione S-transferase, N-terminal domain;Glutathione S-transferase, N-terminal domain;Glutathione S-transferase, C-terminal domain;Glutathione S-transferase N-terminal domain;Glutathione S-transferase, C-terminal domain;Glutathione S-transferase, C-terminal domain
TraesCS1D02G190600	5.77	15.3867	0.385	-1.37733	1.4344e-06	7.13912e-05	yes	down	-	GO:0006749;GO:0005737;GO:0016740;GO:0004364;GO:000551	BP:glutathione metabolic process;CC:cytoplasm;MF:transferase activity;MF:glutathione transferase activity;MF:protein binding;	K00799	GST, gst	map00480	Glutathione metabolism	ENOG410XSIX	O:Posttranslational modification, protein turnover, chaperones	XP_020187895.1	probable glutathione S-transferase GSTU6 [Aegilops tauschii subsp. strangulata]	sp|Q06398|GSTU6_ORYSJ;	Probable glutathione S-transferase GSTU6 OS=Oryza sativa subsp. japonica OX=39947 GN=GSTU6 PE=2 SV=2;	PF02798.22;PF13417.8;PF13409.8;PF13410.8;PF17172.6;PF00043.27	GST_N;GST_N_3;GST_N_2;GST_C_2;GST_N_4;GST_C	Glutathione S-transferase, N-terminal domain;Glutathione S-transferase, N-terminal domain;Glutathione S-transferase, N-terminal domain;Glutathione S-transferase, C-terminal domain;Glutathione S-transferase N-terminal domain;Glutathione S-transferase, C-terminal domain
TraesCS1D02G207400	8.32667	21.4967	0.397	-1.33133	0.000649788	0.0128466	yes	down	-	GO:0006749;GO:0005737;GO:0004364;GO:0005515;GO:0016740;GO:004329	BP:glutathione metabolic process;CC:cytoplasm;MF:glutathione transferase activity;MF:protein binding;MF:transferase activity;MF:glutathione binding;	K00799	GST, gst	map00480	Glutathione metabolism	COG0625	O:Posttranslational modification, protein turnover, chaperones	XP_020184517.1	glutathione S-transferase F11 [Aegilops tauschii subsp. strangulata]	sp|Q96324|GSTFB_ARATH;	Glutathione S-transferase F11 OS=Arabidopsis thaliana OX=3702 GN=GSTF11 PE=2 SV=1;	PF00043.27;PF02798.22;PF13417.8;PF14497.8	GST_C;GST_N;GST_N_3;GST_C_3	Glutathione S-transferase, C-terminal domain;Glutathione S-transferase, N-terminal domain;Glutathione S-transferase, N-terminal domain;Glutathione S-transferase, C-terminal domain
TraesCS1D02G207600	0.413333	1.49	0.283	-1.81957	0.000140563	0.00370153	yes	down	-	GO:0055085;GO:0016021;GO:0005215;GO:0022857;GO:001529	BP:transmembrane transport;CC:integral component of membrane;MF:transporter activity;MF:transmembrane transporter activity;MF:symporter activity;	------	------	------	------	ENOG410ZVCA	G:Carbohydrate transport and metabolism	XP_020181298.1	tetracycline resistance protein, class A isoform X2 [Aegilops tauschii subsp. strangulata]	sp|Q96MC6|MF14A_HUMAN;	Hippocampus abundant transcript 1 protein OS=Homo sapiens OX=9606 GN=MFSD14A PE=1 SV=2;	PF07690.18;PF00083.26	MFS_1;Sugar_tr	Major Facilitator Superfamily;Sugar
TraesCS1D02G208400	1.94	5.14667	0.403	-1.30944	4.66572e-06	0.000202016	yes	down	-	------	------	------	------	------	------	ENOG41121N2	O:Posttranslational modification, protein turnover, chaperones	KAF6984069.1	hypothetical protein CFC21_002126 [Triticum aestivum]	sp|Q8GT75|NIP1_ARATH;	NEP1-interacting protein 1 OS=Arabidopsis thaliana OX=3702 GN=NIP1 PE=1 SV=2;	PF13639.8;PF17123.7;PF13923.8;PF12678.9;PF00097.27;PF13445.8;PF13441.8;PF13920.8;PF14634.8	zf-RING_2;zf-RING_11;zf-C3HC4_2;zf-rbx1;zf-C3HC4;zf-RING_UBOX;Gly-zipper_YMGG;zf-C3HC4_3;zf-RING_5	Ring finger domain;RING-like zinc finger;Zinc finger, C3HC4 type;RING-H2 zinc finger domain;Zinc finger, C3HC4 type;RING-type zinc-finger;YMGG-like Gly-zipper;Zinc finger, C3HC4 type;zinc-RING finger domain
TraesCS1D02G209800	3.41	7.64667	0.461	-1.11855	0.00105243	0.0186855	yes	down	-	GO:007194	CC:cell periphery;	------	------	------	------	ENOG410YZ4T	S:Function unknown	KAF6995295.1	hypothetical protein CFC21_011821 [Triticum aestivum]	------	------	PF01190.19	Pollen_Ole_e_1	Pollen protein Ole e 1 like
TraesCS1D02G213203	76.6633	171.203	0.484	-1.04791	5.63771e-12	7.45361e-10	yes	down	-	------	------	------	------	------	------	ENOG41105Z0	S:Function unknown	XP_020184475.1	cortical cell-delineating protein [Aegilops tauschii subsp. strangulata]	sp|Q01595|CCDP_MAIZE;	Cortical cell-delineating protein OS=Zea mays OX=4577 PE=2 SV=1;	PF14547.8;PF00234.24	Hydrophob_seed;Tryp_alpha_amyl	Hydrophobic seed protein;Protease inhibitor/seed storage/LTP family
TraesCS1D02G213300	19.2767	44.96	0.471	-1.08545	8.4554e-05	0.00243084	yes	down	-	------	------	------	------	------	------	ENOG410YSDK	S:Function unknown	XP_020184492.1	14 kDa proline-rich protein DC2.15 [Aegilops tauschii subsp. strangulata]	sp|Q01595|CCDP_MAIZE;	Cortical cell-delineating protein OS=Zea mays OX=4577 PE=2 SV=1;	PF14547.8;PF00234.24	Hydrophob_seed;Tryp_alpha_amyl	Hydrophobic seed protein;Protease inhibitor/seed storage/LTP family
TraesCS1D02G213400	6.40333	43.2133	0.17	-2.55273	6.4664e-09	5.35143e-07	yes	down	-	------	------	------	------	------	------	ENOG410YSDK	S:Function unknown	XP_020184491.1	cortical cell-delineating protein [Aegilops tauschii subsp. strangulata]	sp|Q01595|CCDP_MAIZE;	Cortical cell-delineating protein OS=Zea mays OX=4577 PE=2 SV=1;	PF14547.8	Hydrophob_seed	Hydrophobic seed protein
TraesCS1D02G213700	17.4067	7.93	2.237	1.16142	4.43171e-12	5.90778e-10	yes	up	Trehalose 6-phosphate phosphatase [Source:UniProtKB/TrEMBL;Acc:W5ADC4]	GO:0005992;GO:0016021;GO:0003824;GO:000480	BP:trehalose biosynthetic process;CC:integral component of membrane;MF:catalytic activity;MF:trehalose-phosphatase activity;	K01087	otsB	map00500	Starch and sucrose metabolism	COG1877	G:Carbohydrate transport and metabolism	VAH06121.1	unnamed protein product [Triticum turgidum subsp. durum]	sp|Q9FWQ2|TPP2_ORYSJ;	Probable trehalose-phosphate phosphatase 2 OS=Oryza sativa subsp. japonica OX=39947 GN=TPP2 PE=1 SV=1;	PF02358.18	Trehalose_PPase	Trehalose-phosphatase
TraesCS1D02G214600	0.6	2.22667	0.278	-1.84568	0.000202973	0.00500261	yes	down	-	GO:0051225;GO:0005737;GO:0005880;GO:000801	BP:spindle assembly;CC:cytoplasm;CC:nuclear microtubule;MF:microtubule binding;	------	------	------	------	ENOG410YP4H	S:Function unknown	KAF6995348.1	hypothetical protein CFC21_011865 [Triticum aestivum]	sp|Q1PE51|QWRF7_ARATH;	QWRF motif-containing protein 7 OS=Arabidopsis thaliana OX=3702 GN=QWRF7 PE=2 SV=1;	PF04484.14	QWRF	QWRF family
TraesCS1D02G215400	4.05667	8.65333	0.486	-1.04118	2.31253e-05	0.000805798	yes	down	-	GO:0019953;GO:0005618;GO:0016020;GO:000557	BP:sexual reproduction;CC:cell wall;CC:membrane;CC:extracellular region;	------	------	------	------	ENOG41104H4	G:Carbohydrate transport and metabolism	XP_020164236.1	expansin-B3 [Aegilops tauschii subsp. strangulata]	sp|Q336T5|EXPB3_ORYSJ;	Expansin-B3 OS=Oryza sativa subsp. japonica OX=39947 GN=EXPB3 PE=2 SV=2;	PF01357.23;PF03330.20	Expansin_C;DPBB_1	Expansin C-terminal domain;Lytic transglycolase
TraesCS1D02G227000	49.9567	4.65	11.967	3.58104	3.38884e-05	0.00111754	yes	up	-	GO:004687	MF:metal ion binding;	------	------	------	------	ENOG410Z616	S:Function unknown	XP_040241721.1	metallothionein-like protein 1 [Aegilops tauschii subsp. strangulata]	sp|P26571|MT1_HORVU;	Metallothionein-like protein 1 OS=Hordeum vulgare OX=4513 GN=IDS-1 PE=3 SV=1;	PF01439.20;PF02068.18	Metallothio_2;Metallothio_PEC	Metallothionein;Plant PEC family metallothionein
TraesCS1D02G227100	20.3067	0.226667	92.805	6.53614	1.40613e-18	3.33394e-16	yes	up	-	GO:004687	MF:metal ion binding;	------	------	------	------	ENOG410Z616	S:Function unknown	XP_020173251.1	metallothionein-like protein 1 [Aegilops tauschii subsp. strangulata]	sp|P26571|MT1_HORVU;	Metallothionein-like protein 1 OS=Hordeum vulgare OX=4513 GN=IDS-1 PE=3 SV=1;	PF01439.20;PF02068.18	Metallothio_2;Metallothio_PEC	Metallothionein;Plant PEC family metallothionein
TraesCS1D02G230900	1.75	6.33	0.291	-1.78177	1.15632e-05	0.000448932	yes	down	Ethylene-responsive transcription factor RAP2-3 [Source:Projected from Arabidopsis thaliana (AT3G16770) UniProtKB/Swiss-Prot;Acc:P42736]	GO:0006355;GO:0006351;GO:0005634;GO:0003700;GO:000367	BP:regulation of transcription, DNA-templated;BP:transcription, DNA-templated;CC:nucleus;MF:transcription factor activity, sequence-specific DNA binding;MF:DNA binding;	K09286	EREBP	------	------	ENOG410ZNB5	S:Function unknown	XP_020148477.1	ethylene-responsive transcription factor RAP2-3 [Aegilops tauschii subsp. strangulata]	sp|P42736|RAP23_ARATH;	Ethylene-responsive transcription factor RAP2-3 OS=Arabidopsis thaliana OX=3702 GN=RAP2-3 PE=1 SV=2;	PF00847.22	AP2	AP2 domain
TraesCS1D02G232100	13.7467	4.77333	2.969	1.57007	1.4477e-14	2.50729e-12	yes	up	-	GO:0003723;GO:000367	MF:RNA binding;MF:nucleic acid binding;	K12890	SRSF1, SFRS1, ASF, SF2	map03040	Spliceosome	COG0724	S:Function unknown	XP_020148398.1	serine/arginine-rich splicing factor SR30 [Aegilops tauschii subsp. strangulata]	sp|Q9XFR5|SR30_ARATH;	Serine/arginine-rich splicing factor SR30 OS=Arabidopsis thaliana OX=3702 GN=SR30 PE=1 SV=1;	PF00076.24;PF16842.7	RRM_1;RRM_occluded	RNA recognition motif.;Occluded RNA-recognition motif
TraesCS1D02G233800	2.62667	0	71.261	6.15505	3.46784e-05	0.00113917	yes	up	-	GO:0010112;GO:000563	BP:regulation of systemic acquired resistance;CC:nucleus;	------	------	------	------	ENOG4110644;ENOG41112YS	S:Function unknown;	XP_020161461.1	NRR repressor homolog 1 [Aegilops tauschii subsp. strangulata]	------	------	PF15699.7	NPR1_interact	NPR1 interacting
TraesCS1D02G233900	1.32667	0.153333	9.26	3.21105	0.00218028	0.0329268	yes	up	-	GO:0010112;GO:000563	BP:regulation of systemic acquired resistance;CC:nucleus;	------	------	------	------	ENOG4110644;ENOG41112YS	S:Function unknown;	XP_020161460.2	uncharacterized protein LOC109746762 [Aegilops tauschii subsp. strangulata]	------	------	PF15699.7	NPR1_interact	NPR1 interacting
TraesCS1D02G243500	2.43	5.12	0.492	-1.02348	0.000644564	0.0127798	yes	down	-	GO:0006629;GO:0016787;GO:000462	BP:lipid metabolic process;MF:hydrolase activity;MF:phospholipase activity;	------	------	------	------	ENOG410XP1I;COG3675	S:Function unknown;	XP_020194285.1	phospholipase A1-Igamma1, chloroplastic [Aegilops tauschii subsp. strangulata]	sp|Q941F1|PLA15_ARATH;	Phospholipase A1-Igamma1, chloroplastic OS=Arabidopsis thaliana OX=3702 GN=DALL4 PE=1 SV=2;	PF01764.27	Lipase_3	Lipase
TraesCS1D02G247700	2.72667	5.92333	0.487	-1.03849	0.000930373	0.0170508	yes	down	-	------	------	------	------	------	------	ENOG410ZH4A	S:Function unknown	KAF6995739.1	hypothetical protein CFC21_012190 [Triticum aestivum]	------	------	------	------	------
TraesCS1D02G250100	5.18	12.6867	0.423	-1.24272	0.00141058	0.0235233	yes	down	-	GO:001602	CC:integral component of membrane;	------	------	------	------	ENOG410YM3F	S:Function unknown	XP_020192448.1	membrane protein PM19L [Aegilops tauschii subsp. strangulata]	sp|Q6L4D2|PM19L_ORYSJ;	Membrane protein PM19L OS=Oryza sativa subsp. japonica OX=39947 GN=PM19L PE=2 SV=1;	PF05512.13	AWPM-19	AWPM-19-like family
TraesCS1D02G257800	2.6	5.73667	0.471	-1.08614	0.00140789	0.0234968	yes	down	-	GO:0006749;GO:0005737;GO:0016740;GO:0004364;GO:000551	BP:glutathione metabolic process;CC:cytoplasm;MF:transferase activity;MF:glutathione transferase activity;MF:protein binding;	K00799	GST, gst	map00480	Glutathione metabolism	ENOG410XSIX	O:Posttranslational modification, protein turnover, chaperones	XP_020191330.1	glutathione transferase GST 23 [Aegilops tauschii subsp. strangulata]	sp|Q9FQA3|GST23_MAIZE;	Glutathione transferase GST 23 OS=Zea mays OX=4577 PE=2 SV=1;	PF13417.8;PF02798.22;PF13409.8;PF13410.8;PF00043.27	GST_N_3;GST_N;GST_N_2;GST_C_2;GST_C	Glutathione S-transferase, N-terminal domain;Glutathione S-transferase, N-terminal domain;Glutathione S-transferase, N-terminal domain;Glutathione S-transferase, C-terminal domain;Glutathione S-transferase, C-terminal domain
TraesCS1D02G264600	5.19	2.50333	2.136	1.095	0.000520081	0.0108147	yes	up	-	GO:0006468;GO:0046777;GO:0016021;GO:0005886;GO:0004674;GO:0004672;GO:000552	BP:protein phosphorylation;BP:protein autophosphorylation;CC:integral component of membrane;CC:plasma membrane;MF:protein serine/threonine kinase activity;MF:protein kinase activity;MF:ATP binding;	------	------	------	------	COG0515	T:Signal transduction mechanisms	XP_020166619.1	probable receptor-like protein kinase At1g11050 [Aegilops tauschii subsp. strangulata]	sp|O04086|Y1105_ARATH;	Probable receptor-like protein kinase At1g11050 OS=Arabidopsis thaliana OX=3702 GN=At1g11050 PE=2 SV=1;	PF00069.27;PF07714.19;PF19160.2	Pkinase;PK_Tyr_Ser-Thr;SPARK	Protein kinase domain;Protein tyrosine and serine/threonine kinase;SPARK
TraesCS1D02G268500	8.08	30.2233	0.273	-1.87525	1.84115e-09	1.65688e-07	yes	down	-	GO:0010438;GO:0005737;GO:0016491;GO:007040	BP:cellular response to sulfur starvation;CC:cytoplasm;MF:oxidoreductase activity;MF:NADPH binding;	K23050	PCBER1	------	------	ENOG410Y0DY	S:Function unknown	XP_020157388.1	isoflavone reductase homolog IRL [Aegilops tauschii subsp. strangulata]	sp|P52580|IFRH_MAIZE;	Isoflavone reductase homolog IRL OS=Zea mays OX=4577 GN=IRL PE=2 SV=1;	PF05368.15;PF13460.8;PF01370.23;PF01073.21;PF03435.20	NmrA;NAD_binding_10;Epimerase;3Beta_HSD;Sacchrp_dh_NADP	NmrA-like family;NA;NAD dependent epimerase/dehydratase family;3-beta hydroxysteroid dehydrogenase/isomerase family;Saccharopine dehydrogenase NADP binding domain
TraesCS1D02G271400	2.14	0.9	2.458	1.29756	0.00100475	0.0180435	yes	up	-	GO:001602	CC:integral component of membrane;	------	------	------	------	ENOG41120RW	S:Function unknown	KAF6996066.1	hypothetical protein CFC21_012460 [Triticum aestivum]	------	------	PF06749.14	DUF1218	Protein of unknown function
TraesCS1D02G275400	0.896667	0.163333	5.825	2.54227	0.00183957	0.0288645	yes	up	-	GO:0005634;GO:000367	CC:nucleus;MF:DNA binding;	------	------	------	------	COG5269	K:Transcription	KAF6996101.1	hypothetical protein CFC21_012489 [Triticum aestivum]	sp|Q8S9H7|DIV_ANTMA;	Transcription factor DIVARICATA OS=Antirrhinum majus OX=4151 GN=DIVARICATA PE=2 SV=1;	PF00249.33;PF13921.8	Myb_DNA-binding;Myb_DNA-bind_6	Myb-like DNA-binding domain;Myb-like DNA-binding domain
TraesCS1D02G275700	0.693333	1.83333	0.385	-1.37795	0.000442981	0.00950679	yes	down	-	GO:0005975;GO:000455	BP:carbohydrate metabolic process;MF:hydrolase activity, hydrolyzing O-glycosyl compounds;	------	------	------	------	ENOG410YA4N	G:Carbohydrate transport and metabolism	KAF6996106.1	hypothetical protein CFC21_012493 [Triticum aestivum]	sp|Q9ZQG9|E1314_ARATH;	Glucan endo-1,3-beta-glucosidase 14 OS=Arabidopsis thaliana OX=3702 GN=At2g27500 PE=2 SV=2;	PF00332.20	Glyco_hydro_17	Glycosyl hydrolases family 17
TraesCS1D02G276600	4.55	1.97667	2.361	1.23925	8.63067e-06	0.000346814	yes	up	-	GO:0016021;GO:0016705;GO:0004497;GO:0005506;GO:002003	CC:integral component of membrane;MF:oxidoreductase activity, acting on paired donors, with incorporation or reduction of molecular oxygen;MF:monooxygenase activity;MF:iron ion binding;MF:heme binding;	K20624	CYP94C1	------	------	COG2124	Q:Secondary metabolites biosynthesis, transport and catabolism	KAF6996120.1	hypothetical protein CFC21_012500 [Triticum aestivum]	sp|Q9ZUX1|C94C1_ARATH;	Cytochrome P450 94C1 OS=Arabidopsis thaliana OX=3702 GN=CYP94C1 PE=1 SV=1;	PF00067.24	p450	Cytochrome P450
TraesCS1D02G280200	30.69	14.19	2.21	1.14407	1.07035e-08	8.52225e-07	yes	up	-	------	------	------	------	------	------	ENOG410ZBIG	S:Function unknown	XP_020184869.1	uncharacterized protein LOC109770573 isoform X1 [Aegilops tauschii subsp. strangulata]	------	------	------	------	------
TraesCS1D02G284000	214.867	10.9033	20.202	4.33646	3.79767e-153	1.62677e-149	yes	up	HSP70 [Source:UniProtKB/TrEMBL;Acc:Q9SAU8]	GO:0042026;GO:0034620;GO:0051085;GO:0005737;GO:0031072;GO:0044183;GO:0051082;GO:0000166;GO:0016887;GO:0051787;GO:000552	BP:protein refolding;BP:cellular response to unfolded protein;BP:chaperone mediated protein folding requiring cofactor;CC:cytoplasm;MF:heat shock protein binding;MF:protein binding involved in protein folding;MF:unfolded protein binding;MF:nucleotide binding;MF:ATPase activity;MF:misfolded protein binding;MF:ATP binding;	K03283	HSPA1s	map04144;map04141;map03040	Endocytosis;Protein processing in endoplasmic reticulum;Spliceosome	COG0443	O:Posttranslational modification, protein turnover, chaperones	XP_020159806.1	heat shock 70 kDa protein 4 [Aegilops tauschii subsp. strangulata]	sp|Q9LHA8|HS704_ARATH;	Heat shock 70 kDa protein 4 OS=Arabidopsis thaliana OX=3702 GN=HSP70-4 PE=1 SV=1;	PF00012.22;PF06723.15	HSP70;MreB_Mbl	Hsp70 protein;MreB/Mbl protein
TraesCS1D02G284800	9.35333	2.01333	4.558	2.18839	1.15307e-17	2.50302e-15	yes	up	-	GO:0016021;GO:0016020;GO:0050664;GO:0005509;GO:0004601;GO:001649	CC:integral component of membrane;CC:membrane;MF:oxidoreductase activity, acting on NA;MF:calcium ion binding;MF:peroxidase activity;MF:oxidoreductase activity;	K13447	RBOH	map04016;map04626	MAPK signaling pathway - plant;Plant-pathogen interaction	ENOG410XNZY	U:Intracellular trafficking, secretion, and vesicular transport	KAF6996208.1	hypothetical protein CFC21_012576 [Triticum aestivum]	sp|Q948T9|RBOHB_SOLTU;	Respiratory burst oxidase homolog protein B OS=Solanum tuberosum OX=4113 GN=RBOHB PE=1 SV=1;	PF08030.14;PF08414.12;PF08022.14;PF01794.21;PF13499.8;PF00036.34;PF13405.8	NAD_binding_6;NADPH_Ox;FAD_binding_8;Ferric_reduct;EF-hand_7;EF-hand_1;EF-hand_6	Ferric reductase NAD binding domain;Respiratory burst NADPH oxidase;FAD-binding domain;Ferric reductase like transmembrane component;EF-hand domain pair;EF hand;EF-hand domain
TraesCS1D02G288700	28.55	11.47	2.607	1.38248	2.66065e-07	1.58735e-05	yes	up	-	------	------	------	------	------	------	ENOG4110812	S:Function unknown	KAF6996264.1	hypothetical protein CFC21_012619 [Triticum aestivum]	------	------	------	------	------
TraesCS1D02G288800	63.8967	30.74	2.211	1.14479	0.000196942	0.00488204	yes	up	-	------	------	------	------	------	------	ENOG4110812	S:Function unknown	KAF6996265.1	hypothetical protein CFC21_012620 [Triticum aestivum]	------	------	------	------	------
TraesCS1D02G289700	24.14	0.01	2471.55	11.2712	4.55244e-21	1.25005e-18	yes	up	Nicotianamine aminotransferase 1 [Source:UniProtKB/TrEMBL;Acc:A0A1D5SSY7]	GO:0006520;GO:0009058;GO:0033855;GO:0008483;GO:0016740;GO:0003824;GO:003017	BP:cellular amino acid metabolic process;BP:biosynthetic process;MF:nicotianamine aminotransferase activity;MF:transaminase activity;MF:transferase activity;MF:catalytic activity;MF:pyridoxal phosphate binding;	K14271	NAAT	------	------	COG0436	E:Amino acid transport and metabolism	ARQ30110.1	nicotianamine aminotransferase 1 [Triticum aestivum]	sp|Q9ST02|NAATA_HORVU;	Nicotianamine aminotransferase A OS=Hordeum vulgare OX=4513 GN=naat-A PE=1 SV=2;	PF00155.23;PF01212.23;PF00266.21	Aminotran_1_2;Beta_elim_lyase;Aminotran_5	Aminotransferase class I and II;Beta-eliminating lyase;Aminotransferase class-V
TraesCS1D02G292000	0.513333	1.56667	0.333	-1.58698	0.000566273	0.0115436	yes	down	-	GO:0016021;GO:001602	CC:integral component of membrane;CC:membrane;	------	------	------	------	ENOG410Y90Q	S:Function unknown	XP_020198628.1	protein NUCLEAR FUSION DEFECTIVE 4 [Aegilops tauschii subsp. strangulata]	sp|F4I9E1|NFD4_ARATH;	Protein NUCLEAR FUSION DEFECTIVE 4 OS=Arabidopsis thaliana OX=3702 GN=NFD4 PE=3 SV=1;	PF06813.15	Nodulin-like	Nodulin-like
TraesCS1D02G300500	2.63	0.803333	3.322	1.73222	5.49076e-06	0.000233027	yes	up	-	GO:0006355;GO:0005634;GO:0003700;GO:004356	BP:regulation of transcription, DNA-templated;CC:nucleus;MF:transcription factor activity, sequence-specific DNA binding;MF:sequence-specific DNA binding;	------	------	------	------	ENOG410YZZH	K:Transcription	XP_020177391.1	probable WRKY transcription factor 70 [Aegilops tauschii subsp. strangulata]	sp|Q93WU8|WRK54_ARATH;	Probable WRKY transcription factor 54 OS=Arabidopsis thaliana OX=3702 GN=WRKY54 PE=1 SV=2;	PF03106.17	WRKY	WRKY DNA -binding domain
TraesCS1D02G300700	5.14667	0.3	17.684	4.14439	3.47983e-16	6.92239e-14	yes	up	WRKY transcription factor 1 [Source:UniProtKB/TrEMBL;Acc:A0A0U2USI6]	GO:0006355;GO:0050896;GO:0005634;GO:0043565;GO:0003700;GO:000367	BP:regulation of transcription, DNA-templated;BP:response to stimulus;CC:nucleus;MF:sequence-specific DNA binding;MF:transcription factor activity, sequence-specific DNA binding;MF:DNA binding;	------	------	------	------	ENOG410YZZH	K:Transcription	XP_020177373.1	WRKY transcription factor 44 [Aegilops tauschii subsp. strangulata]	sp|Q9LY00|WRK70_ARATH;	Probable WRKY transcription factor 70 OS=Arabidopsis thaliana OX=3702 GN=WRKY70 PE=1 SV=1;	PF03106.17	WRKY	WRKY DNA -binding domain
TraesCS1D02G301500	9.66333	23.5833	0.421	-1.24941	0.00294511	0.04139	yes	down	Sulfotransferase [Source:UniProtKB/TrEMBL;Acc:A0A341PNI9]	GO:0051923;GO:0006355;GO:0006353;GO:0005737;GO:0008146;GO:000369	BP:sulfation;BP:regulation of transcription, DNA-templated;BP:DNA-templated transcription, termination;CC:cytoplasm;MF:sulfotransferase activity;MF:double-stranded DNA binding;	------	------	------	------	ENOG4111H56	S:Function unknown	KAF6996416.1	hypothetical protein CFC21_012760 [Triticum aestivum]	sp|Q9C9D0|SOT16_ARATH;	Cytosolic sulfotransferase 16 OS=Arabidopsis thaliana OX=3702 GN=SOT16 PE=1 SV=1;	PF00685.29;PF13469.8	Sulfotransfer_1;Sulfotransfer_3	Sulfotransferase domain;Sulfotransferase family
TraesCS1D02G301700	1.23667	3.24	0.391	-1.35321	7.89207e-08	5.27128e-06	yes	down	Glycosyltransferase [Source:UniProtKB/TrEMBL;Acc:A0A1D5STK8]	GO:0016758;GO:000819	MF:transferase activity, transferring hexosyl groups;MF:UDP-glycosyltransferase activity;	K23154	CGT	------	------	COG1819	S:Function unknown	XP_020178560.1	UDP-glycosyltransferase CGT [Aegilops tauschii subsp. strangulata]	sp|C3W7B0|CGT_ORYSI;	UDP-glycosyltransferase CGT OS=Oryza sativa subsp. indica OX=39946 GN=CGT PE=1 SV=1;	PF00201.20	UDPGT	UDP-glucoronosyl and UDP-glucosyl transferase
TraesCS1D02G302900	2.64667	5.61667	0.484	-1.04753	0.000364252	0.00812273	yes	down	Patatin [Source:UniProtKB/TrEMBL;Acc:W5AF95]	GO:0006629;GO:0016042;GO:001678	BP:lipid metabolic process;BP:lipid catabolic process;MF:hydrolase activity;	------	------	------	------	COG3621	S:Function unknown	KAF6996430.1	hypothetical protein CFC21_012772 [Triticum aestivum]	sp|B8AQW7|PLP1_ORYSI;	Patatin-like protein 1 OS=Oryza sativa subsp. indica OX=39946 GN=PLP1 PE=3 SV=1;	PF01734.24	Patatin	Patatin-like phospholipase
TraesCS1D02G307600	1.07333	0.186667	5.893	2.55896	0.00100189	0.0180083	yes	up	-	GO:0008115;GO:001649	MF:sarcosine oxidase activity;MF:oxidoreductase activity;	K00306	PIPOX	map04146;map00310;map00260	Peroxisome;Lysine degradation;Glycine, serine and threonine metabolism	COG0665	E:Amino acid transport and metabolism	XP_020181633.1	probable sarcosine oxidase [Aegilops tauschii subsp. strangulata]	sp|Q9SJA7|SOX_ARATH;	Probable sarcosine oxidase OS=Arabidopsis thaliana OX=3702 GN=At2g24580 PE=2 SV=1;	PF01266.26;PF12831.9;PF01593.26;PF03486.16;PF13450.8;PF01134.24;PF00890.26	DAO;FAD_oxidored;Amino_oxidase;HI0933_like;NAD_binding_8;GIDA;FAD_binding_2	FAD dependent oxidoreductase;FAD dependent oxidoreductase;Flavin containing amine oxidoreductase;HI0933-like protein;NA;Glucose inhibited division protein A;FAD binding domain
TraesCS1D02G318000	2.48333	6.36	0.397	-1.331	0.00137638	0.023127	yes	down	Peroxidase [Source:UniProtKB/TrEMBL;Acc:A0A341PQ18]	GO:0006979;GO:0042744;GO:0005576;GO:0020037;GO:0046872;GO:000460	BP:response to oxidative stress;BP:hydrogen peroxide catabolic process;CC:extracellular region;MF:heme binding;MF:metal ion binding;MF:peroxidase activity;	K00430	E1.11.1.7	map00940	Phenylpropanoid biosynthesis	ENOG410YDBA	G:Carbohydrate transport and metabolism	XP_020152766.2	peroxidase 1-like [Aegilops tauschii subsp. strangulata]	sp|P37834|PER1_ORYSJ;	Peroxidase 1 OS=Oryza sativa subsp. japonica OX=39947 GN=PRX74 PE=2 SV=2;	PF00141.25	peroxidase	Peroxidase
TraesCS1D02G327100	0.0366667	0.716667	0.049	-4.34968	7.51736e-06	0.000306485	yes	down	-	GO:003024	MF:carbohydrate binding;	------	------	------	------	ENOG4111KSN	S:Function unknown	XP_020156557.1	jacalin-related lectin 3 [Aegilops tauschii subsp. strangulata]	sp|F4HQX1|JAL3_ARATH;	Jacalin-related lectin 3 OS=Arabidopsis thaliana OX=3702 GN=JAL3 PE=2 SV=1;	PF01419.19	Jacalin	Jacalin-like lectin domain
TraesCS1D02G331900	57.5733	167.377	0.373	-1.4244	2.46332e-07	1.4751e-05	yes	down	-	------	------	------	------	------	------	ENOG410YSDK;ENOG41105Z0	S:Function unknown;	XP_020193769.2	cortical cell-delineating protein [Aegilops tauschii subsp. strangulata]	sp|Q01595|CCDP_MAIZE;	Cortical cell-delineating protein OS=Zea mays OX=4577 PE=2 SV=1;	PF14547.8;PF14368.8	Hydrophob_seed;LTP_2	Hydrophobic seed protein;Probable lipid transfer
TraesCS1D02G335500	0.963333	0.353333	2.78	1.47498	1.97735e-05	0.000703501	yes	up	Calcium-transporting ATPase [Source:UniProtKB/TrEMBL;Acc:A0A341PYM6]	GO:0140603;GO:0070588;GO:0016021;GO:0016020;GO:0005215;GO:0000166;GO:0005516;GO:0005388;GO:000552	old GO;BP:calcium ion transmembrane transport;CC:integral component of membrane;CC:membrane;MF:transporter activity;MF:nucleotide binding;MF:calmodulin binding;MF:calcium-transporting ATPase activity;MF:ATP binding;	K01537	ATP2C	------	------	ENOG410XNNC	P:Inorganic ion transport and metabolism	XP_020165378.1	calcium-transporting ATPase 7, plasma membrane-type-like [Aegilops tauschii subsp. strangulata]	sp|Q7XEK4|ACA7_ORYSJ;	Calcium-transporting ATPase 7, plasma membrane-type OS=Oryza sativa subsp. japonica OX=39947 GN=ACA7 PE=2 SV=1;	PF00689.23;PF00122.22;PF00702.28;PF13246.8;PF00690.28;PF08282.14	Cation_ATPase_C;E1-E2_ATPase;Hydrolase;Cation_ATPase;Cation_ATPase_N;Hydrolase_3	Cation transporting ATPase, C-terminus;E1-E2 ATPase;haloacid dehalogenase-like hydrolase;Cation transport ATPase;Cation transporter/ATPase, N-terminus;haloacid dehalogenase-like hydrolase
TraesCS1D02G336600	0.716667	2.02667	0.356	-1.48934	0.00174488	0.0277514	yes	down	-	GO:0006355;GO:0005634;GO:0003700;GO:0008270;GO:000367	BP:regulation of transcription, DNA-templated;CC:nucleus;MF:transcription factor activity, sequence-specific DNA binding;MF:zinc ion binding;MF:DNA binding;	------	------	------	------	ENOG4111AMA;ENOG41103PE	S:Function unknown;	KAF6996819.1	hypothetical protein CFC21_013114 [Triticum aestivum]	sp|Q5JLR7|DOF5_ORYSJ;	Dof zinc finger protein 5 OS=Oryza sativa subsp. japonica OX=39947 GN=DOF5 PE=2 SV=1;	PF02701.17	zf-Dof	Dof domain, zinc finger
TraesCS1D02G337600	0.503333	2.90667	0.178	-2.4909	2.34247e-06	0.000109783	yes	down	-	GO:0019438;GO:0032259;GO:0008757;GO:0008171;GO:0008168;GO:004698	BP:aromatic compound biosynthetic process;BP:methylation;MF:S-adenosylmethionine-dependent methyltransferase activity;MF:O-methyltransferase activity;MF:methyltransferase activity;MF:protein dimerization activity;	K22588	ASMT	map00380	Tryptophan metabolism	ENOG410XS7T	S:Function unknown	KAF6996828.1	hypothetical protein CFC21_013123 [Triticum aestivum]	sp|P47917|ZRP4_MAIZE;	O-methyltransferase ZRP4 OS=Zea mays OX=4577 GN=ZRP4 PE=2 SV=1;	PF00891.20;PF08100.13	Methyltransf_2;Dimerisation	O-methyltransferase domain;Dimerisation domain
TraesCS1D02G337800	0.953333	5.78	0.162	-2.62994	1.03201e-07	6.73891e-06	yes	down	-	GO:0019438;GO:0032259;GO:0008757;GO:0008171;GO:0008168;GO:004698	BP:aromatic compound biosynthetic process;BP:methylation;MF:S-adenosylmethionine-dependent methyltransferase activity;MF:O-methyltransferase activity;MF:methyltransferase activity;MF:protein dimerization activity;	K22588	ASMT	map00380	Tryptophan metabolism	ENOG410XS7T	S:Function unknown	KAF6996829.1	hypothetical protein CFC21_013124 [Triticum aestivum]	sp|Q6EPG8|ASMT1_ORYSJ;	Acetylserotonin O-methyltransferase 1 OS=Oryza sativa subsp. japonica OX=39947 GN=ASMT1 PE=1 SV=1;	PF00891.20;PF08100.13	Methyltransf_2;Dimerisation	O-methyltransferase domain;Dimerisation domain
TraesCS1D02G340600	2.87	7.69333	0.386	-1.37491	0.000547128	0.0112564	yes	down	-	GO:0046872;GO:0005344;GO:0019825;GO:002003	MF:metal ion binding;MF:oxygen transporter activity;MF:oxygen binding;MF:heme binding;	------	------	------	------	COG1017;COG1018	C:Energy production and conversion;	XP_020161925.1	non-symbiotic hemoglobin isoform X1 [Aegilops tauschii subsp. strangulata]	sp|Q42831|HBL_HORVU;	Non-symbiotic hemoglobin OS=Hordeum vulgare OX=4513 GN=HB PE=1 SV=1;	PF00042.24	Globin	Globin
TraesCS1D02G342100	79.5933	1.22	63.446	5.98745	2.89886e-246	3.72527e-242	yes	up	-	GO:0034605;GO:0005737;GO:0016887;GO:0005524;GO:000016	BP:cellular response to heat;CC:cytoplasm;MF:ATPase activity;MF:ATP binding;MF:nucleotide binding;	K03695	clpB	------	------	COG0542	O:Posttranslational modification, protein turnover, chaperones	XP_020155730.1	chaperone protein ClpB1 [Aegilops tauschii subsp. strangulata]	sp|Q6F2Y7|CLPB1_ORYSJ;	Chaperone protein ClpB1 OS=Oryza sativa subsp. japonica OX=39947 GN=CLPB1 PE=2 SV=1;	PF07724.16;PF17871.3;PF00004.31;PF10431.11;PF02861.22;PF07728.16;PF13401.8;PF13191.8;PF00158.28;PF20030.1;PF12775.9;PF05621.13	AAA_2;AAA_lid_9;AAA;ClpB_D2-small;Clp_N;AAA_5;AAA_22;AAA_16;Sigma54_activat;bpMoxR;AAA_7;TniB	AAA domain;AAA lid domain;ATPase family associated with various cellular activities;C-terminal, D2-small domain, of ClpB protein;Clp amino terminal domain, pathogenicity island component;AAA domain;AAA domain;AAA ATPase domain;Sigma-54 interaction domain;MoxR domain in the MoxR-vWA-beta-propeller ternary systems;P-loop containing dynein motor region;Bacterial TniB protein
TraesCS1D02G342500	4.04	1.96333	2.129	1.09004	0.00161326	0.0260972	yes	up	-	GO:0006260;GO:000073	BP:DNA replication;BP:DNA synthesis involved in DNA repair;	K03505	POLD4	map03430;map03440;map03410;map03420;map03030	Mismatch repair;Homologous recombination;Base excision repair;Nucleotide excision repair;DNA replication	ENOG41106W8	L:Replication, recombination and repair	KAF6996891.1	hypothetical protein CFC21_013172 [Triticum aestivum]	sp|Q9HCU8|DPOD4_HUMAN;	DNA polymerase delta subunit 4 OS=Homo sapiens OX=9606 GN=POLD4 PE=1 SV=1;	PF04081.15	DNA_pol_delta_4	DNA polymerase delta, subunit 4
TraesCS1D02G344700	15.51	6.58333	2.394	1.25945	3.0146e-09	2.62111e-07	yes	up	-	GO:0006468;GO:0016021;GO:0004674;GO:0005515;GO:0004672;GO:000552	BP:protein phosphorylation;CC:integral component of membrane;MF:protein serine/threonine kinase activity;MF:protein binding;MF:protein kinase activity;MF:ATP binding;	------	------	------	------	COG4886	S:Function unknown	KAF6996910.1	hypothetical protein CFC21_013187 [Triticum aestivum]	sp|Q9M0G7|MIK1_ARATH;	MDIS1-interacting receptor like kinase 1 OS=Arabidopsis thaliana OX=3702 GN=MIK1 PE=1 SV=1;	PF07714.19;PF00069.27;PF13855.8;PF12799.9;PF08263.14	PK_Tyr_Ser-Thr;Pkinase;LRR_8;LRR_4;LRRNT_2	Protein tyrosine and serine/threonine kinase;Protein kinase domain;Leucine rich repeat;Leucine Rich repeats;Leucine rich repeat N-terminal domain
TraesCS1D02G359100	9.40667	4.67	2.061	1.04363	0.000446129	0.00956233	yes	up	-	GO:0016021;GO:0004497;GO:0016705;GO:0005506;GO:002003	CC:integral component of membrane;MF:monooxygenase activity;MF:oxidoreductase activity, acting on paired donors, with incorporation or reduction of molecular oxygen;MF:iron ion binding;MF:heme binding;	K20665	CYP94B	------	------	COG2124	Q:Secondary metabolites biosynthesis, transport and catabolism	KAF6997076.1	hypothetical protein CFC21_013330 [Triticum aestivum]	sp|Q9FMV7|C94B1_ARATH;	Cytochrome P450 94B1 OS=Arabidopsis thaliana OX=3702 GN=CYP94B1 PE=1 SV=1;	PF00067.24	p450	Cytochrome P450
TraesCS1D02G362900	3.51667	0.703333	5.124	2.3574	4.46519e-10	4.45865e-08	yes	up	-	GO:0006355;GO:0005634;GO:0003700;GO:004356	BP:regulation of transcription, DNA-templated;CC:nucleus;MF:transcription factor activity, sequence-specific DNA binding;MF:sequence-specific DNA binding;	------	------	------	------	ENOG410YQZM	K:Transcription	XP_020192531.1	probable WRKY transcription factor 51 [Aegilops tauschii subsp. strangulata]	sp|Q93WU9|WRK51_ARATH;	Probable WRKY transcription factor 51 OS=Arabidopsis thaliana OX=3702 GN=WRKY51 PE=1 SV=1;	PF03106.17	WRKY	WRKY DNA -binding domain
TraesCS1D02G363300	7.12	1.52	4.716	2.23754	6.17905e-08	4.22371e-06	yes	up	WRKY51 transcriptional factor [Source:UniProtKB/TrEMBL;Acc:A0A0M4CLZ5]	GO:0006355;GO:0050896;GO:0005634;GO:0043565;GO:0003700;GO:000367	BP:regulation of transcription, DNA-templated;BP:response to stimulus;CC:nucleus;MF:sequence-specific DNA binding;MF:transcription factor activity, sequence-specific DNA binding;MF:DNA binding;	------	------	------	------	ENOG410YQZM	K:Transcription	XP_020147509.1	probable WRKY transcription factor 57 [Aegilops tauschii subsp. strangulata]	sp|Q93WU9|WRK51_ARATH;	Probable WRKY transcription factor 51 OS=Arabidopsis thaliana OX=3702 GN=WRKY51 PE=1 SV=1;	PF03106.17	WRKY	WRKY DNA -binding domain
TraesCS1D02G371700	1.3	2.82	0.475	-1.07506	0.000732998	0.0141054	yes	down	-	GO:0010119;GO:0005634;GO:000367	BP:regulation of stomatal movement;CC:nucleus;MF:DNA binding;	K09422	MYBP	------	------	COG5147	K:Transcription	XP_020180810.1	myb-related protein Hv33 [Aegilops tauschii subsp. strangulata]	sp|P20027|MYB3_HORVU;	Myb-related protein Hv33 OS=Hordeum vulgare OX=4513 GN=MYB2 PE=2 SV=3;	PF00249.33;PF13921.8	Myb_DNA-binding;Myb_DNA-bind_6	Myb-like DNA-binding domain;Myb-like DNA-binding domain
TraesCS1D02G378800	9.17	4.24333	2.224	1.15309	3.54923e-10	3.61988e-08	yes	up	-	GO:0006355;GO:0006351;GO:0005634;GO:0003700;GO:000367	BP:regulation of transcription, DNA-templated;BP:transcription, DNA-templated;CC:nucleus;MF:transcription factor activity, sequence-specific DNA binding;MF:DNA binding;	K09287	RAV	------	------	ENOG4110AU5	K:Transcription	XP_020159696.1	AP2/ERF and B3 domain-containing protein Os05g0549800-like [Aegilops tauschii subsp. strangulata]	sp|Q8RZX9|Y1934_ORYSJ;	AP2/ERF and B3 domain-containing protein Os01g0693400 OS=Oryza sativa subsp. japonica OX=39947 GN=Os01g0693400 PE=2 SV=1;	PF02362.23;PF00847.22	B3;AP2	B3 DNA binding domain;AP2 domain
TraesCS1D02G379900	1.61	5.13	0.318	-1.65209	8.00527e-08	5.32474e-06	yes	down	Phospholipase D [Source:UniProtKB/TrEMBL;Acc:A0A1D5SVC9]	GO:0016042;GO:0046470;GO:0016020;GO:0003824;GO:0070290;GO:0005509;GO:000463	BP:lipid catabolic process;BP:phosphatidylcholine metabolic process;CC:membrane;MF:catalytic activity;MF:N-acylphosphatidylethanolamine-specific phospholipase D activity;MF:calcium ion binding;MF:phospholipase D activity;	K01115	PLD1_2	map00565;map00564;map04144	Ether lipid metabolism;Glycerophospholipid metabolism;Endocytosis	COG1502	I:Lipid transport and metabolism	KAF7015589.1	hypothetical protein CFC21_029396 [Triticum aestivum]	sp|Q43270|PLDA1_MAIZE;	Phospholipase D alpha 1 OS=Zea mays OX=4577 GN=PLD1 PE=2 SV=1;	PF12357.10;PF00614.24;PF00168.32;PF13091.8	PLD_C;PLDc;C2;PLDc_2	Phospholipase D C terminal;Phospholipase D Active site motif;C2 domain;PLD-like domain
TraesCS1D02G380400	3.73	7.76333	0.492	-1.02388	0.000805909	0.0152079	yes	down	Reticulon-like protein [Source:UniProtKB/TrEMBL;Acc:A0A1D5SVD5]	GO:0016021;GO:000578	CC:integral component of membrane;CC:endoplasmic reticulum membrane;	------	------	------	------	ENOG410XPKH	U:Intracellular trafficking, secretion, and vesicular transport	XP_020185731.1	reticulon-like protein B9 [Aegilops tauschii subsp. strangulata]	sp|Q9SUT9|RTNLB_ARATH;	Reticulon-like protein B2 OS=Arabidopsis thaliana OX=3702 GN=RTNLB2 PE=1 SV=1;	PF02453.19	Reticulon	Reticulon
TraesCS1D02G381100	52.45	134.863	0.408	-1.29278	2.30797e-06	0.000108404	yes	down	-	GO:0006869;GO:001602	BP:lipid transport;CC:integral component of membrane;	------	------	------	------	ENOG410YV7D	U:Intracellular trafficking, secretion, and vesicular transport	XP_020188678.1	non-specific lipid-transfer protein 2 [Aegilops tauschii subsp. strangulata]	sp|A2XBN5|NLTPX_ORYSI;	Non-specific lipid-transfer protein 2 OS=Oryza sativa subsp. indica OX=39946 GN=LTP-2 PE=3 SV=2;	------	------	------
TraesCS1D02G381800	1.66	0.536667	3.127	1.64491	0.000502243	0.0105015	yes	up	-	GO:0006468;GO:0016021;GO:0030247;GO:0004674;GO:0004672;GO:000552	BP:protein phosphorylation;CC:integral component of membrane;MF:polysaccharide binding;MF:protein serine/threonine kinase activity;MF:protein kinase activity;MF:ATP binding;	------	------	------	------	COG0515	T:Signal transduction mechanisms	XP_020163523.1	LEAF RUST 10 DISEASE-RESISTANCE LOCUS RECEPTOR-LIKE PROTEIN KINASE-like 1.2 isoform X1 [Aegilops tauschii subsp. strangulata]	sp|P0C5E2|LRL12_ARATH;	LEAF RUST 10 DISEASE-RESISTANCE LOCUS RECEPTOR-LIKE PROTEIN KINASE-like 1.2 OS=Arabidopsis thaliana OX=3702 GN=LRK10L-1.2 PE=2 SV=3;	PF00069.27;PF07714.19;PF13947.8;PF14380.8	Pkinase;PK_Tyr_Ser-Thr;GUB_WAK_bind;WAK_assoc	Protein kinase domain;Protein tyrosine and serine/threonine kinase;Wall-associated receptor kinase galacturonan-binding;Wall-associated receptor kinase C-terminal
TraesCS1D02G382900	58.7367	6.31667	9.328	3.22156	2.06545e-87	2.70844e-84	yes	up	-	GO:0006355;GO:0006357;GO:0034605;GO:0005634;GO:0043565;GO:0003700;GO:0000978;GO:004280	BP:regulation of transcription, DNA-templated;BP:regulation of transcription from RNA polymerase II promoter;BP:cellular response to heat;CC:nucleus;MF:sequence-specific DNA binding;MF:transcription factor activity, sequence-specific DNA binding;MF:RNA polymerase II core promoter proximal region sequence-specific DNA binding;MF:identical protein binding;	K09419;K08967	HSFF;mtnD, mtnZ, ADI1	map00270	Cysteine and methionine metabolism	COG5169	K:Transcription	KAF6997318.1	hypothetical protein CFC21_013553 [Triticum aestivum]	sp|Q338B0|HFA2C_ORYSJ;	Heat stress transcription factor A-2c OS=Oryza sativa subsp. japonica OX=39947 GN=HSFA2C PE=1 SV=2;	PF00447.19	HSF_DNA-bind	HSF-type DNA-binding
TraesCS1D02G387100	5.34	2.48	2.201	1.13808	0.00128523	0.0218469	yes	up	-	GO:000367	MF:DNA binding;	K09422	MYBP	------	------	COG5147	K:Transcription	KAF6997376.1	hypothetical protein CFC21_013600 [Triticum aestivum]	sp|Q9SJL7|RAX2_ARATH;	Transcription factor RAX2 OS=Arabidopsis thaliana OX=3702 GN=RAX2 PE=1 SV=1;	PF00249.33;PF13921.8	Myb_DNA-binding;Myb_DNA-bind_6	Myb-like DNA-binding domain;Myb-like DNA-binding domain
TraesCS1D02G392000	7.14333	0.353333	21.13	4.40123	2.97341e-13	4.44311e-11	yes	up	CASP-like protein [Source:UniProtKB/TrEMBL;Acc:A0A1D6DA60]	GO:0016021;GO:000588	CC:integral component of membrane;CC:plasma membrane;	------	------	------	------	ENOG41103Z0	S:Function unknown	KAE8794816.1	CASP-like protein 1U2 [Hordeum vulgare]	sp|Q2R0D1|CSPLK_ORYSJ;	CASP-like protein 1U2 OS=Oryza sativa subsp. japonica OX=39947 GN=Os11g0649700 PE=2 SV=1;	PF04535.14	DUF588	Domain of unknown function
TraesCS1D02G393600	1.73333	5.6	0.312	-1.68185	7.11246e-07	3.85008e-05	yes	down	-	GO:0055114;GO:0016021;GO:004687	BP:oxidation-reduction process;CC:integral component of membrane;MF:metal ion binding;	------	------	------	------	ENOG410XR70	S:Function unknown	XP_020164023.1	cytochrome b561 and DOMON domain-containing protein At3g61750 [Aegilops tauschii subsp. strangulata]	sp|Q9M363|B561I_ARATH;	Cytochrome b561 and DOMON domain-containing protein At3g61750 OS=Arabidopsis thaliana OX=3702 GN=At3g61750 PE=3 SV=1;	PF03351.19;PF03188.18	DOMON;Cytochrom_B561	DOMON domain;Eukaryotic cytochrome b561
TraesCS1D02G395300	1.24	3.09333	0.411	-1.2814	0.00175783	0.0279147	yes	down	Sulfotransferase [Source:UniProtKB/TrEMBL;Acc:A0A341Q0J9]	GO:0051923;GO:0006355;GO:0006353;GO:0005737;GO:0008146;GO:000369	BP:sulfation;BP:regulation of transcription, DNA-templated;BP:DNA-templated transcription, termination;CC:cytoplasm;MF:sulfotransferase activity;MF:double-stranded DNA binding;	------	------	------	------	ENOG4111H56	S:Function unknown	KAF6997473.1	hypothetical protein CFC21_013691 [Triticum aestivum]	sp|Q9ZPQ5|SOT13_ARATH;	Cytosolic sulfotransferase 13 OS=Arabidopsis thaliana OX=3702 GN=SOT13 PE=3 SV=1;	PF00685.29;PF13469.8	Sulfotransfer_1;Sulfotransfer_3	Sulfotransferase domain;Sulfotransferase family
TraesCS1D02G397400	4.67333	1.89333	2.527	1.33735	2.38944e-08	1.77492e-06	yes	up	Endoglucanase [Source:UniProtKB/TrEMBL;Acc:A0A1D5SPZ2]	GO:0005975;GO:0030245;GO:0016021;GO:0005576;GO:0008810;GO:0030246;GO:000455	BP:carbohydrate metabolic process;BP:cellulose catabolic process;CC:integral component of membrane;CC:extracellular region;MF:cellulase activity;MF:carbohydrate binding;MF:hydrolase activity, hydrolyzing O-glycosyl compounds;	K01179	E3.2.1.4	map00500	Starch and sucrose metabolism	ENOG410XPC9	G:Carbohydrate transport and metabolism	XP_020157984.1	endoglucanase 15 [Aegilops tauschii subsp. strangulata]	sp|Q6L4I2|GUN15_ORYSJ;	Endoglucanase 15 OS=Oryza sativa subsp. japonica OX=39947 GN=Os05g0212300 PE=2 SV=1;	PF00759.21;PF09478.12	Glyco_hydro_9;CBM49	Glycosyl hydrolase family 9;Carbohydrate binding domain CBM49
TraesCS1D02G397900	0.7	4.23333	0.168	-2.57335	8.88266e-07	4.68593e-05	yes	down	-	GO:000370	MF:transcription factor activity, sequence-specific DNA binding;	------	------	------	------	ENOG410Z28R	S:Function unknown	KAF6997506.1	hypothetical protein CFC21_013721 [Triticum aestivum]	------	------	------	------	------
TraesCS1D02G398700	14.0633	5.58	2.597	1.37709	1.06925e-07	6.96083e-06	yes	up	-	GO:001602	CC:integral component of membrane;	------	------	------	------	ENOG410XUTP;ENOG410YK39	S:Function unknown;	XP_020178390.1	cell number regulator 2 [Aegilops tauschii subsp. strangulata]	sp|B6TYV8|CNR2_MAIZE;	Cell number regulator 2 OS=Zea mays OX=4577 GN=CNR2 PE=2 SV=1;	PF04749.19	PLAC8	PLAC8 family
TraesCS1D02G403500	43.9067	6.99333	6.332	2.6626	7.21732e-62	6.44085e-59	yes	up	-	GO:0006457;GO:0005783;GO:005108	BP:protein folding;CC:endoplasmic reticulum;MF:unfolded protein binding;	K09510	DNAJB4	------	------	COG0484	O:Posttranslational modification, protein turnover, chaperones	KAF6997561.1	hypothetical protein CFC21_013770 [Triticum aestivum]	sp|Q5R8J8|DNJB4_PONAB;	DnaJ homolog subfamily B member 4 OS=Pongo abelii OX=9601 GN=DNAJB4 PE=2 SV=1;	PF01556.20;PF00226.33	DnaJ_C;DnaJ	DnaJ C terminal domain;DnaJ domain
TraesCS1D02G404300	38.1633	97.3433	0.4	-1.32036	1.67505e-07	1.04595e-05	yes	down	Xyloglucan endotransglucosylase/hydrolase [Source:UniProtKB/TrEMBL;Acc:Q56TP4]	GO:0042546;GO:0005975;GO:0006073;GO:0009987;GO:0071555;GO:0008152;GO:0010411;GO:0005618;GO:0048046;GO:0005576;GO:0016787;GO:0016798;GO:0016762;GO:0016740;GO:000455	BP:cell wall biogenesis;BP:carbohydrate metabolic process;BP:cellular glucan metabolic process;BP:cellular process;BP:cell wall organization;BP:metabolic process;BP:xyloglucan metabolic process;CC:cell wall;CC:apoplast;CC:extracellular region;MF:hydrolase activity;MF:hydrolase activity, acting on glycosyl bonds;MF:xylogluca;MF:transferase activity;MF:hydrolase activity, hydrolyzing O-glycosyl com…	K08235	E2.4.1.207	------	------	COG2273	G:Carbohydrate transport and metabolism	XP_020158283.1	xyloglucan endotransglycosylase/hydrolase protein 8 [Aegilops tauschii subsp. strangulata]	sp|Q76BW5|XTH8_ORYSJ;	Xyloglucan endotransglycosylase/hydrolase protein 8 OS=Oryza sativa subsp. japonica OX=39947 GN=XTH8 PE=1 SV=1;	PF00722.23;PF06955.14	Glyco_hydro_16;XET_C	Glycosyl hydrolases family 16;Xyloglucan endo-transglycosylase
TraesCS1D02G418400	4.66667	1.96	2.44	1.28661	8.08188e-06	0.00032763	yes	up	-	GO:0006355;GO:0050896;GO:0005634;GO:0043565;GO:0003700;GO:000367	BP:regulation of transcription, DNA-templated;BP:response to stimulus;CC:nucleus;MF:sequence-specific DNA binding;MF:transcription factor activity, sequence-specific DNA binding;MF:DNA binding;	------	------	------	------	ENOG41104H2	S:Function unknown	XP_020196714.1	probable WRKY transcription factor 72 [Aegilops tauschii subsp. strangulata]	sp|Q0DFT7|WRK19_ORYSJ;	Transcription factor WRKY19 OS=Oryza sativa subsp. japonica OX=39947 GN=WRKY19 PE=2 SV=1;	PF03106.17	WRKY	WRKY DNA -binding domain
TraesCS1D02G418700	4.27333	2.06	2.12	1.0843	2.43822e-05	0.000843647	yes	up	-	GO:0016021;GO:0005634;GO:0003700;GO:0043565;GO:000097	CC:integral component of membrane;CC:nucleus;MF:transcription factor activity, sequence-specific DNA binding;MF:sequence-specific DNA binding;MF:transcription regulatory region sequence-specific DNA binding;	------	------	------	------	ENOG4111TVW;ENOG41104H2;ENOG410XRNW	S:Function unknown;U:Intracellular trafficking, secretion, and vesicular transport	KAF6997727.1	hypothetical protein CFC21_013919 [Triticum aestivum]	sp|Q0DFT7|WRK19_ORYSJ;	Transcription factor WRKY19 OS=Oryza sativa subsp. japonica OX=39947 GN=WRKY19 PE=2 SV=1;	PF12159.10	DUF3593	Protein of unknown function
TraesCS1D02G420200	1.43333	5.03333	0.291	-1.78074	0.000601327	0.0120818	yes	down	Sulfotransferase [Source:UniProtKB/TrEMBL;Acc:A0A1D5SRC7]	GO:000814	MF:sulfotransferase activity;	K22312	ST2A, SOT15	------	------	ENOG4111H56	S:Function unknown	XP_020174224.1	cytosolic sulfotransferase 5 [Aegilops tauschii subsp. strangulata]	sp|Q8RV79|SOT11_ARATH;	Cytosolic sulfotransferase 11 OS=Arabidopsis thaliana OX=3702 GN=SOT11 PE=2 SV=1;	PF00685.29;PF13469.8	Sulfotransfer_1;Sulfotransfer_3	Sulfotransferase domain;Sulfotransferase family
TraesCS1D02G422800	1.08333	2.5	0.449	-1.15426	2.03697e-05	0.000721915	yes	down	Mitogen-activated protein kinase [Source:UniProtKB/TrEMBL;Acc:A0A1D5ST84]	GO:0006468;GO:0016310;GO:0000165;GO:0035556;GO:0005737;GO:0005634;GO:0005622;GO:0016301;GO:0016740;GO:0000166;GO:0004674;GO:0004707;GO:0106311;GO:0004672;GO:0005524;GO:010631	BP:protein phosphorylation;BP:phosphorylation;BP:MAPK cascade;BP:intracellular signal transduction;CC:cytoplasm;CC:nucleus;CC:intracellular;MF:kinase activity;MF:transferase activity;MF:nucleotide binding;MF:protein serine/threonine kinase activity;MF:MAP kinase activity;MF:old GO;MF:protein kinase activity;MF:ATP binding;MF:old GO;	------	------	------	------	ENOG410XNY0	T:Signal transduction mechanisms	XP_020174544.1	mitogen-activated protein kinase 17 isoform X1 [Aegilops tauschii subsp. strangulata]	sp|Q6L5F7|MPK17_ORYSJ;	Mitogen-activated protein kinase 17 OS=Oryza sativa subsp. japonica OX=39947 GN=MPK17 PE=2 SV=2;	PF00069.27;PF07714.19;PF06293.16	Pkinase;PK_Tyr_Ser-Thr;Kdo	Protein kinase domain;Protein tyrosine and serine/threonine kinase;Lipopolysaccharide kinase
TraesCS1D02G423100	2.15	1.01333	2.192	1.13254	0.00303202	0.0422417	yes	up	-	GO:0042546;GO:0009969;GO:0071555;GO:0055085;GO:0005794;GO:0016021;GO:0016020;GO:0032580;GO:000810	BP:cell wall biogenesis;BP:xyloglucan biosynthetic process;BP:cell wall organization;BP:transmembrane transport;CC:Golgi apparatus;CC:integral component of membrane;CC:membrane;CC:Golgi cisterna membrane;MF:galactoside 2-alpha-L-fucosyltransferase activity;	K13681	FUT	------	------	ENOG41108RA	S:Function unknown	KAF6997780.1	hypothetical protein CFC21_013961 [Triticum aestivum]	sp|Q9M5Q1|FUT1_PEA;	Galactoside 2-alpha-L-fucosyltransferase OS=Pisum sativum OX=3888 GN=FT1 PE=2 SV=1;	PF03254.15	XG_FTase	Xyloglucan fucosyltransferase
TraesCS1D02G424500	7.79	0	169.402	7.40431	8.90569e-09	7.19782e-07	yes	up	-	GO:0009061;GO:000697	BP:anaerobic respiration;BP:response to oxidative stress;	------	------	------	------	ENOG410YT9R	S:Function unknown	KAF6997795.1	hypothetical protein CFC21_013975 [Triticum aestivum]	------	------	------	------	------
TraesCS1D02G425400	7.27333	3.73667	2.033	1.02333	6.65525e-05	0.00198895	yes	up	-	GO:0006694;GO:0003854;GO:001661	BP:steroid biosynthetic process;MF:3-beta-hydroxy-delta5-steroid dehydrogenase activity;MF:oxidoreductase activity, acting on the CH-OH group of donors, NAD or NADP as acceptor;	------	------	------	------	COG0451	M:Cell wall/membrane/envelope biogenesis	KAF6997803.1	hypothetical protein CFC21_013982 [Triticum aestivum]	sp|Q0JKZ0|SNL6_ORYSJ;	Cinnamoyl-CoA reductase-like SNL6 OS=Oryza sativa subsp. japonica OX=39947 GN=SNL6 PE=3 SV=1;	PF01073.21;PF01370.23;PF13460.8;PF00106.27	3Beta_HSD;Epimerase;NAD_binding_10;adh_short	3-beta hydroxysteroid dehydrogenase/isomerase family;NAD dependent epimerase/dehydratase family;NA;short chain dehydrogenase
TraesCS1D02G426800	1.36667	5.75667	0.255	-1.97283	0.00257315	0.0373949	yes	down	-	GO:0003700;GO:000367	MF:transcription factor activity, sequence-specific DNA binding;MF:DNA binding;	------	------	------	------	COG5269	K:Transcription	KAF6997820.1	hypothetical protein CFC21_013996 [Triticum aestivum]	sp|Q9SIJ5|RADL2_ARATH;	Protein RADIALIS-like 2 OS=Arabidopsis thaliana OX=3702 GN=RL2 PE=2 SV=1;	PF00249.33	Myb_DNA-binding	Myb-like DNA-binding domain
TraesCS1D02G430700	10.5133	4.17333	2.552	1.35152	0.000343523	0.00773397	yes	up	-	GO:0005975;GO:0042973;GO:000455	BP:carbohydrate metabolic process;MF:glucan endo-1,3-beta-D-glucosidase activity;MF:hydrolase activity, hydrolyzing O-glycosyl compounds;	------	------	------	------	ENOG41107PB	S:Function unknown	XP_020180596.1	glucan endo-1,3-beta-glucosidase 13 isoform X2 [Aegilops tauschii subsp. strangulata]	sp|Q9FJU9|E1313_ARATH;	Glucan endo-1,3-beta-glucosidase 13 OS=Arabidopsis thaliana OX=3702 GN=At5g56590 PE=2 SV=1;	PF00332.20;PF07983.15	Glyco_hydro_17;X8	Glycosyl hydrolases family 17;X8 domain
TraesCS1D02G430900	1.49333	0.576667	2.683	1.42376	0.000698616	0.0136275	yes	up	-	GO:0006468;GO:0016021;GO:0016020;GO:0000166;GO:0004672;GO:000552	BP:protein phosphorylation;CC:integral component of membrane;CC:membrane;MF:nucleotide binding;MF:protein kinase activity;MF:ATP binding;	------	------	------	------	COG0515	T:Signal transduction mechanisms	KAF6997863.1	hypothetical protein CFC21_014035 [Triticum aestivum]	sp|Q0D5R3|CRK6_ORYSJ;	Cysteine-rich receptor-like protein kinase 6 OS=Oryza sativa subsp. japonica OX=39947 GN=CRK6 PE=1 SV=1;	PF01657.19;PF00069.27;PF07714.19	Stress-antifung;Pkinase;PK_Tyr_Ser-Thr	Salt stress response/antifungal;Protein kinase domain;Protein tyrosine and serine/threonine kinase
TraesCS1D02G432900	0.62	0.12	5.127	2.3582	0.000360563	0.0080583	yes	up	-	GO:0055085;GO:001602	BP:transmembrane transport;CC:integral component of membrane;	------	------	------	------	ENOG4111I0D	P:Inorganic ion transport and metabolism	XP_020151235.1	S-type anion channel SLAH2 [Aegilops tauschii subsp. strangulata]	sp|Q9ASQ7|SLAH2_ARATH;	S-type anion channel SLAH2 OS=Arabidopsis thaliana OX=3702 GN=SLAH2 PE=2 SV=1;	PF03595.19	SLAC1	Voltage-dependent anion channel
TraesCS1D02G433100	0.68	0.07	10.253	3.35797	1.92806e-05	0.000689019	yes	up	-	GO:0055085;GO:001602	BP:transmembrane transport;CC:integral component of membrane;	------	------	------	------	ENOG4111I0D	P:Inorganic ion transport and metabolism	KAF6997889.1	hypothetical protein CFC21_014058 [Triticum aestivum]	sp|Q9ASQ7|SLAH2_ARATH;	S-type anion channel SLAH2 OS=Arabidopsis thaliana OX=3702 GN=SLAH2 PE=2 SV=1;	PF03595.19	SLAC1	Voltage-dependent anion channel
TraesCS1D02G433200	0.566667	0.13	4.399	2.13704	0.000413417	0.00897727	yes	up	-	GO:0055085;GO:001602	BP:transmembrane transport;CC:integral component of membrane;	------	------	------	------	ENOG4111I0D	P:Inorganic ion transport and metabolism	KAF6997890.1	hypothetical protein CFC21_014059 [Triticum aestivum]	sp|Q9ASQ7|SLAH2_ARATH;	S-type anion channel SLAH2 OS=Arabidopsis thaliana OX=3702 GN=SLAH2 PE=2 SV=1;	PF03595.19	SLAC1	Voltage-dependent anion channel
TraesCS1D02G435800	8.21333	17.7367	0.472	-1.08195	2.40308e-05	0.000833284	yes	down	-	GO:0055085;GO:0016021;GO:0016020;GO:0022857;GO:001529	BP:transmembrane transport;CC:integral component of membrane;CC:membrane;MF:transmembrane transporter activity;MF:symporter activity;	------	------	------	------	ENOG410XNQK	G:Carbohydrate transport and metabolism	KAF6997918.1	hypothetical protein CFC21_014084 [Triticum aestivum]	sp|Q9XIH7|PLT1_ARATH;	Putative polyol transporter 1 OS=Arabidopsis thaliana OX=3702 GN=PLT1 PE=3 SV=1;	PF00083.26;PF07690.18	Sugar_tr;MFS_1	Sugar;Major Facilitator Superfamily
TraesCS1D02G439200	0.64	0.01	66.269	6.05027	4.37615e-06	0.000191283	yes	up	-	GO:0016887;GO:000552	MF:ATPase activity;MF:ATP binding;	K08900	BCS1	------	------	COG0465	O:Posttranslational modification, protein turnover, chaperones	KAF6997952.1	hypothetical protein CFC21_014118 [Triticum aestivum]	sp|Q8VZG2|HSR4_ARATH;	Protein HYPER-SENSITIVITY-RELATED 4 OS=Arabidopsis thaliana OX=3702 GN=HSR4 PE=2 SV=1;	PF14363.8;PF00004.31;PF05496.14;PF13191.8;PF00910.24;PF05673.15	AAA_assoc;AAA;RuvB_N;AAA_16;RNA_helicase;DUF815	Domain associated at C-terminal with AAA;ATPase family associated with various cellular activities;Holliday junction DNA helicase RuvB P-loop domain;AAA ATPase domain;RNA helicase;Protein of unknown function
TraesCS1D02G445100	2.05667	5.01667	0.42	-1.25009	5.26961e-06	0.00022468	yes	down	-	------	------	------	------	------	------	COG0071	O:Posttranslational modification, protein turnover, chaperones	XP_040248561.1	nucleolar protein dao-5 [Aegilops tauschii subsp. strangulata]	sp|Q652V8|HSP16_ORYSJ;	16.0 kDa heat shock protein, peroxisomal OS=Oryza sativa subsp. japonica OX=39947 GN=HSP16.0 PE=2 SV=1;	PF00011.23	HSP20	Hsp20/alpha crystallin family
TraesCS2A02G010700	4.17	10.74	0.397	-1.33446	1.13533e-05	0.000441049	yes	down	-	GO:0016021;GO:0004497;GO:0016705;GO:0005506;GO:002003	CC:integral component of membrane;MF:monooxygenase activity;MF:oxidoreductase activity, acting on paired donors, with incorporation or reduction of molecular oxygen;MF:iron ion binding;MF:heme binding;	K24184	CYP89A	------	------	COG2124	Q:Secondary metabolites biosynthesis, transport and catabolism	KAF6998269.1	hypothetical protein CFC21_014402 [Triticum aestivum]	sp|Q9SRQ1|C89A9_ARATH;	Cytochrome P450 89A9 OS=Arabidopsis thaliana OX=3702 GN=CYP89A9 PE=2 SV=1;	PF00067.24	p450	Cytochrome P450
TraesCS2A02G014300	8.66667	4.27333	2.092	1.06461	0.00103565	0.0184641	yes	up	-	------	------	------	------	------	------	ENOG410XUIV	S:Function unknown	KAF6998316.1	hypothetical protein CFC21_014441 [Triticum aestivum]	sp|Q58629|Y1232_METJA;	Uncharacterized protein MJ1232 OS=Methanocaldococcus jannaschii;	PF00571.30	CBS	CBS domain
TraesCS2A02G016300	1.64333	0.546667	3.069	1.61784	0.00149269	0.0246347	yes	up	-	------	------	------	------	------	------	ENOG410YWC0	S:Function unknown	KAF6998343.1	hypothetical protein CFC21_014467 [Triticum aestivum]	------	------	PF07795.13	DUF1635	Protein of unknown function
TraesCS2A02G018100	1.51	0.136667	10.966	3.455	2.45766e-08	1.81511e-06	yes	up	-	------	------	------	------	------	------	COG4886	S:Function unknown	KAF6998365.1	hypothetical protein CFC21_014487 [Triticum aestivum]	sp|Q9LRR4|R13L1_ARATH;	Putative disease resistance RPP13-like protein 1 OS=Arabidopsis thaliana OX=3702 GN=RPPL1 PE=3 SV=1;	PF18052.3	Rx_N	Rx N-terminal domain
TraesCS2A02G018200	0.7	0.186667	3.808	1.92922	0.00346017	0.0467668	yes	up	-	GO:000552	MF:ATP binding;	------	------	------	------	COG4886	S:Function unknown	KAF6998366.1	hypothetical protein CFC21_014488 [Triticum aestivum]	sp|Q9LRR4|R13L1_ARATH;	Putative disease resistance RPP13-like protein 1 OS=Arabidopsis thaliana OX=3702 GN=RPPL1 PE=3 SV=1;	PF18052.3	Rx_N	Rx N-terminal domain
TraesCS2A02G025900	1.24	0.12	10.794	3.43214	4.75099e-05	0.00149496	yes	up	-	GO:0046872;GO:001649	MF:metal ion binding;MF:oxidoreductase activity;	------	------	------	------	COG3491	S:Function unknown	KAF6998455.1	hypothetical protein CFC21_014575 [Triticum aestivum]	sp|Q84MB3|ACCH1_ARATH;	1-aminocyclopropane-1-carboxylate oxidase homolog 1 OS=Arabidopsis thaliana OX=3702 GN=At1g06620 PE=2 SV=1;	PF03171.22;PF14226.8	2OG-FeII_Oxy;DIOX_N	2OG-F;non-haem dioxygenase in morphine synthesis N-terminal
TraesCS2A02G027300	0.453333	0.0433333	11.242	3.49081	0.000568951	0.0115761	yes	up	-	GO:0016021;GO:0004497;GO:0016705;GO:0005506;GO:002003	CC:integral component of membrane;MF:monooxygenase activity;MF:oxidoreductase activity, acting on paired donors, with incorporation or reduction of molecular oxygen;MF:iron ion binding;MF:heme binding;	------	------	------	------	COG2124	Q:Secondary metabolites biosynthesis, transport and catabolism	KAF6998467.1	hypothetical protein CFC21_014585 [Triticum aestivum]	sp|B4FVP3|C71Z8_MAIZE;	Zealexin A1 synthase OS=Zea mays OX=4577 GN=CYP71Z18 PE=1 SV=1;	PF00067.24	p450	Cytochrome P450
TraesCS2A02G027500	2.52667	0.31	8.33	3.05838	1.42618e-10	1.5326e-08	yes	up	-	GO:0016021;GO:0004497;GO:0016705;GO:0005506;GO:002003	CC:integral component of membrane;MF:monooxygenase activity;MF:oxidoreductase activity, acting on paired donors, with incorporation or reduction of molecular oxygen;MF:iron ion binding;MF:heme binding;	------	------	------	------	COG2124	Q:Secondary metabolites biosynthesis, transport and catabolism	KAF6998469.1	hypothetical protein CFC21_014587 [Triticum aestivum]	sp|B4FVP3|C71Z8_MAIZE;	Zealexin A1 synthase OS=Zea mays OX=4577 GN=CYP71Z18 PE=1 SV=1;	PF00067.24	p450	Cytochrome P450
TraesCS2A02G028700	3.71333	0.753333	5.071	2.3423	4.01759e-11	4.70212e-09	yes	up	Glycosyltransferase [Source:UniProtKB/TrEMBL;Acc:W5B1R3]	GO:0016758;GO:000819	MF:transferase activity, transferring hexosyl groups;MF:UDP-glycosyltransferase activity;	------	------	------	------	COG1819	S:Function unknown	BAJ95038.1	predicted protein [Hordeum vulgare subsp. vulgare]	sp|F8WKW1|UGT2_GARJA;	7-deoxyloganetin glucosyltransferase OS=Gardenia jasminoides OX=114476 GN=UGT85A24 PE=1 SV=1;	PF00201.20	UDPGT	UDP-glucoronosyl and UDP-glucosyl transferase
TraesCS2A02G029000	1.63667	4.15333	0.402	-1.31451	0.000342613	0.00771888	yes	down	Glycosyltransferase [Source:UniProtKB/TrEMBL;Acc:W5B380]	GO:0016758;GO:000819	MF:transferase activity, transferring hexosyl groups;MF:UDP-glycosyltransferase activity;	------	------	------	------	COG1819	S:Function unknown	KAF6998500.1	hypothetical protein CFC21_014616 [Triticum aestivum]	sp|F8WKW1|UGT2_GARJA;	7-deoxyloganetin glucosyltransferase OS=Gardenia jasminoides OX=114476 GN=UGT85A24 PE=1 SV=1;	PF00201.20	UDPGT	UDP-glucoronosyl and UDP-glucosyl transferase
TraesCS2A02G031500	6.09333	2.96	2.104	1.0733	3.50704e-07	2.03744e-05	yes	up	-	GO:0005524;GO:004353	MF:ATP binding;MF:ADP binding;	------	------	------	------	COG4886	S:Function unknown	KAF6998524.1	hypothetical protein CFC21_014640 [Triticum aestivum]	sp|Q7XA42|RGA1_SOLBU;	Putative disease resistance protein RGA1 OS=Solanum bulbocastanum OX=147425 GN=RGA1 PE=2 SV=2;	PF00931.24;PF12799.9;PF18052.3;PF13191.8	NB-ARC;LRR_4;Rx_N;AAA_16	NB-ARC domain;Leucine Rich repeats;Rx N-terminal domain;AAA ATPase domain
TraesCS2A02G033700	138.337	1.39333	101.148	6.66032	5.36353e-263	1.14876e-258	yes	up	Heat shock protein 90 [Source:UniProtKB/TrEMBL;Acc:F4Y589]	GO:0061077;GO:0006457;GO:0009816;GO:0050821;GO:0034605;GO:0005829;GO:0005886;GO:0032991;GO:0048471;GO:0051082;GO:0000166;GO:0016887;GO:000552	BP:chaperone-mediated protein folding;BP:protein folding;BP:defense response to bacterium, incompatible interaction;BP:protein stabilization;BP:cellular response to heat;CC:cytosol;CC:plasma membrane;CC:macromolecular complex;CC:perinuclear region of cytoplasm;MF:unfolded protein binding;MF:nucleotide binding;MF:ATPase activity;MF:ATP binding;	K04079	HSP90A, htpG	map04626;map04141	Plant-pathogen interaction;Protein processing in endoplasmic reticulum	COG0326	O:Posttranslational modification, protein turnover, chaperones	ADF31754.1	heat shock protein 90 [Triticum aestivum]	sp|P51819|HSP83_IPONI;	Heat shock protein 83 OS=Ipomoea nil OX=35883 GN=HSP83A PE=2 SV=1;	PF00183.20;PF02518.28;PF13589.8	HSP90;HATPase_c;HATPase_c_3	Hsp90 protein;Histidine kinase-, DNA gyrase B-, and HSP90-like ATPase;Histidine kinase-, DNA gyrase B-, and HSP90-like ATPase
TraesCS2A02G033900	7.91667	18.6167	0.439	-1.18661	0.000132535	0.00352919	yes	down	Dirigent protein [Source:UniProtKB/TrEMBL;Acc:A0A1D5TLP8]	GO:0048046;GO:003024	CC:apoplast;MF:carbohydrate binding;	------	------	------	------	ENOG410ZS5G;ENOG41118E8	S:Function unknown;	KAF6998551.1	hypothetical protein CFC21_014666 [Triticum aestivum]	sp|Q5U9T2|LECH_HORVU;	Horcolin OS=Hordeum vulgare OX=4513 PE=3 SV=1;	PF01419.19;PF03018.16	Jacalin;Dirigent	Jacalin-like lectin domain;Dirigent-like protein
TraesCS2A02G038400	1.76667	8.47333	0.234	-2.09356	4.10952e-11	4.80096e-09	yes	down	-	GO:0005975;GO:0009536;GO:0102726;GO:000455	BP:carbohydrate metabolic process;CC:plastid;MF:DIMBOA glucoside beta-D-glucosidase activity;MF:hydrolase activity, hydrolyzing O-glycosyl compounds;	K05350	bglB	map00460;map00940;map00500	Cyanoamino acid metabolism;Phenylpropanoid biosynthesis;Starch and sucrose metabolism	COG2723	G:Carbohydrate transport and metabolism	KAF6998601.1	hypothetical protein CFC21_014710 [Triticum aestivum]	sp|Q7XSK2|BGL16_ORYSJ;	Beta-glucosidase 16 OS=Oryza sativa subsp. japonica OX=39947 GN=BGLU16 PE=1 SV=2;	PF00232.20	Glyco_hydro_1	Glycosyl hydrolase family 1
TraesCS2A02G039300	1.35667	4.14	0.331	-1.59453	2.8286e-06	0.000129728	yes	down	-	GO:0016021;GO:000827	CC:integral component of membrane;MF:zinc ion binding;	------	------	------	------	COG5183	O:Posttranslational modification, protein turnover, chaperones	KAF6998607.1	hypothetical protein CFC21_014715 [Triticum aestivum]	------	------	PF12906.9	RINGv	RING-variant domain
TraesCS2A02G039400	1.81333	6.71667	0.29	-1.78574	2.67357e-07	1.5921e-05	yes	down	-	GO:0005975;GO:0009536;GO:0102726;GO:000455	BP:carbohydrate metabolic process;CC:plastid;MF:DIMBOA glucoside beta-D-glucosidase activity;MF:hydrolase activity, hydrolyzing O-glycosyl compounds;	K05350	bglB	map00460;map00940;map00500	Cyanoamino acid metabolism;Phenylpropanoid biosynthesis;Starch and sucrose metabolism	COG2723	G:Carbohydrate transport and metabolism	XP_037482947.1	beta-glucosidase 16-like [Triticum dicoccoides]	sp|Q7XSK2|BGL16_ORYSJ;	Beta-glucosidase 16 OS=Oryza sativa subsp. japonica OX=39947 GN=BGLU16 PE=1 SV=2;	PF00232.20	Glyco_hydro_1	Glycosyl hydrolase family 1
TraesCS2A02G044900	0.0333333	0.883333	0.041	-4.59196	7.24947e-06	0.000296693	yes	down	Flavone synthase II (FNSII), Biosynthesis of tricin O-linked conjugate [Source: Projected from Oryza sativa (Os04g0101400)]	GO:0016021;GO:0004497;GO:0016705;GO:0005506;GO:002003	CC:integral component of membrane;MF:monooxygenase activity;MF:oxidoreductase activity, acting on paired donors, with incorporation or reduction of molecular oxygen;MF:iron ion binding;MF:heme binding;	K23180	CYP93G1	map00943;map00941	Isoflavonoid biosynthesis;Flavonoid biosynthesis	COG2124	Q:Secondary metabolites biosynthesis, transport and catabolism	KAF6998677.1	hypothetical protein CFC21_014773 [Triticum aestivum]	sp|Q0JFI2|C93G1_ORYSJ;	Cytochrome P450 93G1 OS=Oryza sativa subsp. japonica OX=39947 GN=CYP93G1 PE=1 SV=1;	PF00067.24	p450	Cytochrome P450
TraesCS2A02G049900	45.05	0	5612.61	12.4545	3.67056e-25	1.30303e-22	yes	up	Nicotianamine synthase [Source:UniProtKB/TrEMBL;Acc:W5B5U2]	GO:0030418;GO:003041	BP:nicotianamine biosynthetic process;MF:nicotianamine synthase activity;	K05953	E2.5.1.43	------	------	ENOG4111NF0	E:Amino acid transport and metabolism	VAH25157.1	unnamed protein product [Triticum turgidum subsp. durum]	sp|Q9ZQV7|NAS2_HORVU;	Probable nicotianamine synthase 2 OS=Hordeum vulgare OX=4513 GN=NAS2 PE=2 SV=1;	PF03059.18	NAS	Nicotianamine synthase protein
TraesCS2A02G050600	13.1367	4.58667	2.903	1.53753	2.28346e-11	2.77357e-09	yes	up	Peptidylprolyl isomerase [Source:UniProtKB/TrEMBL;Acc:A0A341PT08]	GO:0000413;GO:0061077;GO:0005737;GO:0016021;GO:0003755;GO:000551	BP:protein peptidyl-prolyl isomerization;BP:chaperone-mediated protein folding;CC:cytoplasm;CC:integral component of membrane;MF:peptidyl-prolyl cis-trans isomerase activity;MF:protein binding;	K09571	FKBP4_5	------	------	COG0545	O:Posttranslational modification, protein turnover, chaperones	KAF6998761.1	hypothetical protein CFC21_014850 [Triticum aestivum]	sp|Q9FJL3|FKB65_ARATH;	Peptidyl-prolyl cis-trans isomerase FKBP65 OS=Arabidopsis thaliana OX=3702 GN=FKBP65 PE=1 SV=1;	PF00254.30;PF00515.30;PF07719.19;PF13181.8;PF14559.8	FKBP_C;TPR_1;TPR_2;TPR_8;TPR_19	FKBP-type peptidyl-prolyl cis-trans isomerase;Tetratricopeptide repeat;Tetratricopeptide repeat;Tetratricopeptide repeat;Tetratricopeptide repeat
TraesCS2A02G056700	4.05667	16.53	0.254	-1.97662	5.78097e-08	3.98125e-06	yes	down	Sulfotransferase [Source:UniProtKB/TrEMBL;Acc:A0A1D5TQR0]	GO:000814	MF:sulfotransferase activity;	------	------	------	------	ENOG4111H56	S:Function unknown	KAF6998838.1	hypothetical protein CFC21_014925 [Triticum aestivum]	sp|Q9M1V2|SOT5_ARATH;	Cytosolic sulfotransferase 5 OS=Arabidopsis thaliana OX=3702 GN=SOT5 PE=1 SV=1;	PF00685.29;PF13469.8	Sulfotransfer_1;Sulfotransfer_3	Sulfotransferase domain;Sulfotransferase family
TraesCS2A02G057200	0.506667	4.74333	0.108	-3.216	8.35761e-12	1.07402e-09	yes	down	Glycosyltransferase [Source:UniProtKB/TrEMBL;Acc:A0A1D6RK82]	GO:0016758;GO:000819	MF:transferase activity, transferring hexosyl groups;MF:UDP-glycosyltransferase activity;	K23260	TOGT1	map00940	Phenylpropanoid biosynthesis	COG1819	S:Function unknown	KAF6998847.1	hypothetical protein CFC21_014934 [Triticum aestivum]	sp|Q8H0F2|ANGT_GENTR;	Anthocyanin 3'-O-beta-glucosyltransferase OS=Gentiana triflora OX=55190 PE=1 SV=1;	PF00201.20	UDPGT	UDP-glucoronosyl and UDP-glucosyl transferase
TraesCS2A02G066600	2.11667	7.85	0.28	-1.83851	4.26661e-06	0.000187131	yes	down	Expansin [Source:UniProtKB/TrEMBL;Acc:A0A1D5TQV0]	GO:0009664;GO:0005618;GO:0016020;GO:000557	BP:plant-type cell wall organization;CC:cell wall;CC:membrane;CC:extracellular region;	------	------	------	------	ENOG410YB3R	G:Carbohydrate transport and metabolism	XP_037475486.1	expansin-A1-like [Triticum dicoccoides]	sp|Q7XWU8|EXPA1_ORYSJ;	Expansin-A1 OS=Oryza sativa subsp. japonica OX=39947 GN=EXPA1 PE=2 SV=2;	PF01357.23;PF03330.20	Expansin_C;DPBB_1	Expansin C-terminal domain;Lytic transglycolase
TraesCS2A02G067700	2.75333	6.14	0.463	-1.11119	0.000155135	0.00401452	yes	down	-	------	------	------	------	------	------	ENOG4111WGZ	S:Function unknown	KAF6998970.1	hypothetical protein CFC21_015045 [Triticum aestivum]	------	------	PF01323.22;PF13462.8	DSBA;Thioredoxin_4	DSBA-like thioredoxin domain;Thioredoxin
TraesCS2A02G071700	3.25333	12.8833	0.259	-1.94991	2.12565e-10	2.2464e-08	yes	down	-	GO:0000302;GO:0006979;GO:0042744;GO:0034599;GO:0005778;GO:0016021;GO:0009507;GO:0020037;GO:0016688;GO:0046872;GO:000460	BP:response to reactive oxygen species;BP:response to oxidative stress;BP:hydrogen peroxide catabolic process;BP:cellular response to oxidative stress;CC:peroxisomal membrane;CC:integral component of membrane;CC:chloroplast;MF:heme binding;MF:L-ascorbate peroxidase activity;MF:metal ion binding;MF:peroxidase activity;	K00434	E1.11.1.11	map00480;map00053	Glutathione metabolism;Ascorbate and aldarate metabolism	COG0376	P:Inorganic ion transport and metabolism	SPT15994.1	unnamed protein product [Triticum aestivum]	sp|Q0JEQ2|APX3_ORYSJ;	Probable L-ascorbate peroxidase 3, peroxisomal OS=Oryza sativa subsp. japonica OX=39947 GN=APX3 PE=2 SV=1;	PF00141.25	peroxidase	Peroxidase
TraesCS2A02G071900	0.0566667	0.983333	0.058	-4.10524	7.48735e-07	4.01712e-05	yes	down	-	GO:0006468;GO:0016021;GO:0030247;GO:0004674;GO:0005509;GO:0004672;GO:000552	BP:protein phosphorylation;CC:integral component of membrane;MF:polysaccharide binding;MF:protein serine/threonine kinase activity;MF:calcium ion binding;MF:protein kinase activity;MF:ATP binding;	------	------	------	------	COG0515	T:Signal transduction mechanisms	XP_037475533.1	wall-associated receptor kinase 2-like [Triticum dicoccoides]	sp|Q9LMP1|WAK2_ARATH;	Wall-associated receptor kinase 2 OS=Arabidopsis thaliana OX=3702 GN=WAK2 PE=1 SV=1;	PF07714.19;PF00069.27;PF13947.8;PF00008.29	PK_Tyr_Ser-Thr;Pkinase;GUB_WAK_bind;EGF	Protein tyrosine and serine/threonine kinase;Protein kinase domain;Wall-associated receptor kinase galacturonan-binding;EGF-like domain
TraesCS2A02G088300	3.16667	11.6467	0.278	-1.84647	0.000185306	0.00464196	yes	down	-	------	------	K21568	PLR	map00998	Biosynthesis of various secondary metabolites - part 2	ENOG4111CCH	S:Function unknown	KAF6999180.1	hypothetical protein CFC21_015245 [Triticum aestivum]	sp|P52581|IFRH_LUPAL;	Isoflavone reductase homolog OS=Lupinus albus OX=3870 PE=2 SV=1;	PF05368.15;PF13460.8;PF01370.23	NmrA;NAD_binding_10;Epimerase	NmrA-like family;NA;NAD dependent epimerase/dehydratase family
TraesCS2A02G089500	0.266667	0	113.299	6.82399	4.66478e-07	2.65954e-05	yes	up	-	GO:0080188;GO:0008168;GO:0070615;GO:000552	BP:RNA-directed DNA methylation;MF:methyltransferase activity;MF:nucleosome-dependent ATPase activity;MF:ATP binding;	K10875	RAD54L, RAD54	map03440	Homologous recombination	COG0553	L:Replication, recombination and repair	VAH26022.1	unnamed protein product [Triticum turgidum subsp. durum]	sp|Q9M297|CLSY1_ARATH;	SNF2 domain-containing protein CLASSY 1 OS=Arabidopsis thaliana OX=3702 GN=CLSY1 PE=1 SV=1;	PF00176.25;PF00271.33;PF04851.17	SNF2-rel_dom;Helicase_C;ResIII	SNF2-related domain;Helicase conserved C-terminal domain;Type III restriction enzyme, res subunit
TraesCS2A02G090200	4.63333	0.886667	5.401	2.43331	3.60633e-06	0.000161141	yes	up	-	GO:000370	MF:transcription factor activity, sequence-specific DNA binding;	------	------	------	------	COG5048	S:Function unknown	XP_037481189.1	zinc finger protein 36-like [Triticum dicoccoides]	sp|Q75KE5|ZFP36_ORYSJ;	Zinc finger protein 36 OS=Oryza sativa subsp. japonica OX=39947 GN=ZFP36 PE=2 SV=1;	PF13912.8;PF13894.8	zf-C2H2_6;zf-C2H2_4	C2H2-type zinc finger;C2H2-type zinc finger
TraesCS2A02G096200	0.4	1.34	0.302	-1.72761	1.4889e-05	0.000553689	yes	down	-	------	------	------	------	------	------	ENOG41116DM	S:Function unknown	KAF6999261.1	hypothetical protein CFC21_015319 [Triticum aestivum]	sp|Q38834|R13L4_ARATH;	Disease resistance RPP13-like protein 4 OS=Arabidopsis thaliana OX=3702 GN=RPP13L4 PE=1 SV=2;	------	------	------
TraesCS2A02G096500	5.13	1.93333	2.716	1.44131	1.11174e-11	1.40617e-09	yes	up	-	GO:0031123;GO:0043631;GO:0006397;GO:0005634;GO:0016021;GO:0016779;GO:0004652;GO:0003723;GO:000552	BP:RNA 3'-end processing;BP:RNA polyadenylation;BP:mRNA processing;CC:nucleus;CC:integral component of membrane;MF:nucleotidyltransferase activity;MF:polynucleotide adenylyltransferase activity;MF:RNA binding;MF:ATP binding;	K14376	PAP	map03015	mRNA surveillance pathway	COG5186	A:RNA processing and modification	KAF6999265.1	hypothetical protein CFC21_015323 [Triticum aestivum]	sp|Q56XM9|PAPS3_ARATH;	Nuclear pol;	PF04928.19;PF01909.25	PAP_central;NTP_transf_2	Pol;Nucleotidyltransferase domain
TraesCS2A02G097400	0.04	0.57	0.071	-3.80907	0.00303133	0.0422417	yes	down	Hexosyltransferase [Source:UniProtKB/TrEMBL;Acc:W5B2C3]	GO:0006012;GO:0047216;GO:001675	BP:galactose metabolic process;MF:inositol 3-alpha-galactosyltransferase activity;MF:transferase activity, transferring glycosyl groups;	K18819	GOLS	map00052	Galactose metabolism	COG5597	O:Posttranslational modification, protein turnover, chaperones	KAF6989977.1	hypothetical protein CFC21_007241 [Triticum aestivum]	sp|Q9FXB2|GOLS2_ARATH;	Galactinol synthase 2 OS=Arabidopsis thaliana OX=3702 GN=GOLS2 PE=1 SV=1;	PF01501.22;PF11051.10	Glyco_transf_8;Mannosyl_trans3	Glycosyl transferase family 8;Mannosyltransferase putative
TraesCS2A02G100700	7.15667	3.68333	2.15	1.10466	1.399e-07	8.88257e-06	yes	up	-	GO:0048830;GO:0010311;GO:0005634;GO:0003700;GO:000367	BP:adventitious root development;BP:lateral root formation;CC:nucleus;MF:transcription factor activity, sequence-specific DNA binding;MF:DNA binding;	------	------	------	------	ENOG410YGSG	K:Transcription	XP_037481213.1	WUSCHEL-related homeobox 11-like [Triticum dicoccoides]	sp|A2XG77|WOX6_ORYSI;	WUSCHEL-related homeobox 6 OS=Oryza sativa subsp. indica OX=39946 GN=WOX6 PE=3 SV=1;	PF00046.31;PF12440.10	Homeodomain;MAGE_N	Homeodomain;Melanoma associated antigen family N terminal
TraesCS2A02G101600	2.84333	9.17	0.326	-1.61499	2.05913e-05	0.000727763	yes	down	Stress responsive protein 2 [Source:UniProtKB/TrEMBL;Acc:Q4U0C9]	------	------	------	------	------	------	ENOG410YRN6	S:Function unknown	XP_037475732.1	ricin B-like lectin R40G3 [Triticum dicoccoides]	sp|Q6Z4N4|40G3_ORYSJ;	Ricin B-like lectin R40G3 OS=Oryza sativa subsp. japonica OX=39947 GN=R40G3 PE=2 SV=1;	PF14200.8	RicinB_lectin_2	Ricin-type beta-trefoil lectin domain-like
TraesCS2A02G101900	1.70667	0.576667	3.071	1.61854	0.000416734	0.00902621	yes	up	-	GO:0006355;GO:0005634;GO:000367	BP:regulation of transcription, DNA-templated;CC:nucleus;MF:DNA binding;	------	------	------	------	ENOG4110680	S:Function unknown	XP_037475734.1	NAC domain-containing protein 2-like [Triticum dicoccoides]	sp|D2SMN4|NAMB1_HORVS;	NAC transcription factor NAM-B1 OS=Hordeum vulgare subsp. spontaneum OX=77009 GN=NAM-B1 PE=4 SV=1;	PF02365.17	NAM	No apical meristem
TraesCS2A02G102700	1.50667	4.13667	0.376	-1.41152	0.00289428	0.0409165	yes	down	-	GO:0030001;GO:1900150;GO:004687	BP:metal ion transport;BP:regulation of defense response to fungus;MF:metal ion binding;	------	------	------	------	ENOG41108CV	S:Function unknown	KAF6999330.1	hypothetical protein CFC21_015373 [Triticum aestivum]	sp|A2XT03|PI21_ORYSI;	Protein PYRICULARIA ORYZAE RESISTANCE 21 OS=Oryza sativa subsp. indica OX=39946 GN=PI21 PE=4 SV=1;	PF00403.28	HMA	Heavy-metal-associated domain
TraesCS2A02G104800	3.95667	0.883333	5.564	2.47616	1.76951e-06	8.64622e-05	yes	up	-	GO:0006355;GO:0005634;GO:0003700;GO:004356	BP:regulation of transcription, DNA-templated;CC:nucleus;MF:transcription factor activity, sequence-specific DNA binding;MF:sequence-specific DNA binding;	------	------	------	------	ENOG4110522	K:Transcription	KAF6999352.1	hypothetical protein CFC21_015395 [Triticum aestivum]	sp|Q9LY00|WRK70_ARATH;	Probable WRKY transcription factor 70 OS=Arabidopsis thaliana OX=3702 GN=WRKY70 PE=1 SV=1;	PF03106.17	WRKY	WRKY DNA -binding domain
TraesCS2A02G106500	2.12667	0.806667	2.718	1.44234	5.97624e-08	4.09816e-06	yes	up	Non-specific serine/threonine protein kinase [Source:UniProtKB/TrEMBL;Acc:A0A1D5TRI7]	GO:0006468;GO:0016310;GO:0106311;GO:0007165;GO:0016301;GO:0000166;GO:0004674;GO:0016740;GO:0004672;GO:0005524;GO:010631	BP:protein phosphorylation;BP:phosphorylation;BP:old GO;BP:signal transduction;MF:kinase activity;MF:nucleotide binding;MF:protein serine/threonine kinase activity;MF:transferase activity;MF:protein kinase activity;MF:ATP binding;MF:old GO;	------	------	------	------	COG0515	T:Signal transduction mechanisms	KAF6999375.1	hypothetical protein CFC21_015413 [Triticum aestivum]	sp|Q7XIW5|CIPKT_ORYSJ;	CBL-interacting protein kinase 29 OS=Oryza sativa subsp. japonica OX=39947 GN=CIPK29 PE=2 SV=1;	PF00069.27;PF07714.19;PF03822.16;PF14531.8	Pkinase;PK_Tyr_Ser-Thr;NAF;Kinase-like	Protein kinase domain;Protein tyrosine and serine/threonine kinase;NAF domain;Kinase-like
TraesCS2A02G106700	2.87	6.85667	0.428	-1.22531	0.000523202	0.0108655	yes	down	Peroxidase [Source:UniProtKB/TrEMBL;Acc:A0A1D5TN11]	GO:0006979;GO:0042744;GO:0005576;GO:0020037;GO:0046872;GO:000460	BP:response to oxidative stress;BP:hydrogen peroxide catabolic process;CC:extracellular region;MF:heme binding;MF:metal ion binding;MF:peroxidase activity;	K00430	E1.11.1.7	map00940	Phenylpropanoid biosynthesis	ENOG410ZJP7	S:Function unknown	KAF6999372.1	hypothetical protein CFC21_015410 [Triticum aestivum]	sp|P22195|PER1_ARAHY;	Cationic peroxidase 1 OS=Arachis hypogaea OX=3818 GN=PNC1 PE=1 SV=2;	PF00141.25	peroxidase	Peroxidase
TraesCS2A02G115400	0.736667	1.82667	0.412	-1.27941	9.95219e-05	0.00278878	yes	down	-	------	------	------	------	------	------	ENOG41115GJ;ENOG41107PZ	S:Function unknown;	VAH26663.1	unnamed protein product [Triticum turgidum subsp. durum]	sp|O04133|SRC2_SOYBN;	Protein SRC2 OS=Glycine max OX=3847 GN=SRC2 PE=2 SV=1;	PF00168.32	C2	C2 domain
TraesCS2A02G115500	1.41	4.82333	0.3	-1.73485	1.00663e-05	0.000397054	yes	down	-	------	------	------	------	------	------	ENOG41107PZ;ENOG41115GJ	S:Function unknown;	KAF6999485.1	hypothetical protein CFC21_015507 [Triticum aestivum]	sp|O04133|SRC2_SOYBN;	Protein SRC2 OS=Glycine max OX=3847 GN=SRC2 PE=2 SV=1;	PF00168.32	C2	C2 domain
TraesCS2A02G126100	13.3433	4.96	2.796	1.4836	6.34418e-08	4.31821e-06	yes	up	Cysteine proteinase inhibitor [Source:UniProtKB/TrEMBL;Acc:A0A341PXS4]	GO:0006952;GO:0005576;GO:000486	BP:defense response;CC:extracellular region;MF:cysteine-type endopeptidase inhibitor activity;	------	------	------	------	ENOG411195Y	S:Function unknown	AHX83554.1	cysteine proteinase inhibitor [Secale cereale x Triticum aestivum]	sp|Q10J94|CYT8_ORYSJ;	Cysteine proteinase inhibitor 8 OS=Oryza sativa subsp. japonica OX=39947 GN=Os03g0429000 PE=2 SV=1;	PF16845.7;PF00031.23	SQAPI;Cystatin	Aspartic acid proteinase inhibitor;Cystatin domain
TraesCS2A02G129700	1.36667	3.51333	0.406	-1.30215	1.99003e-06	9.55659e-05	yes	down	-	GO:0006468;GO:0016021;GO:0030247;GO:0004674;GO:0005509;GO:0004672;GO:000552	BP:protein phosphorylation;CC:integral component of membrane;MF:polysaccharide binding;MF:protein serine/threonine kinase activity;MF:calcium ion binding;MF:protein kinase activity;MF:ATP binding;	------	------	------	------	COG0515	T:Signal transduction mechanisms	KAF6999654.1	hypothetical protein CFC21_015646 [Triticum aestivum]	sp|Q39191|WAK1_ARATH;	Wall-associated receptor kinase 1 OS=Arabidopsis thaliana OX=3702 GN=WAK1 PE=1 SV=2;	PF07714.19;PF00069.27;PF13947.8	PK_Tyr_Ser-Thr;Pkinase;GUB_WAK_bind	Protein tyrosine and serine/threonine kinase;Protein kinase domain;Wall-associated receptor kinase galacturonan-binding
TraesCS2A02G130900	0.656667	1.67667	0.401	-1.31938	0.000422694	0.00913242	yes	down	-	GO:0006508;GO:0016021;GO:000419	BP:proteolysis;CC:integral component of membrane;MF:aspartic-type endopeptidase activity;	------	------	------	------	ENOG410XNV7	O:Posttranslational modification, protein turnover, chaperones	XP_037475999.1	aspartyl protease AED3-like [Triticum dicoccoides]	sp|Q6F4N5|AP25_ORYSJ;	Aspartyl protease 25 OS=Oryza sativa subsp. japonica OX=39947 GN=AP25 PE=2 SV=1;	PF14543.8;PF14541.8;PF00026.25	TAXi_N;TAXi_C;Asp	Xylanase inhibitor N-terminal;Xylanase inhibitor C-terminal;Eukaryotic aspartyl protease
TraesCS2A02G136600	0.753333	0	116.925	6.86944	4.88919e-06	0.000210697	yes	up	-	GO:0043622;GO:005502	BP:cortical microtubule organization;CC:cortical microtubule;	------	------	------	------	ENOG411080A	S:Function unknown	KAF6999730.1	hypothetical protein CFC21_015708 [Triticum aestivum]	------	------	------	------	------
TraesCS2A02G136700	14.8	6.66667	2.338	1.22525	3.64784e-08	2.60142e-06	yes	up	-	------	------	------	------	------	------	ENOG410XR3K	S:Function unknown	KAF6999731.1	hypothetical protein CFC21_015709 [Triticum aestivum]	------	------	------	------	------
TraesCS2A02G145800	11.1	3.64667	3.093	1.62891	2.34405e-07	1.41025e-05	yes	up	4-coumarate:coenzyme A ligase, Lignin biosynthesis, Defense against woundin [Source: Projected from Oryza sativa (Os08g0448000)]	GO:0009698;GO:0016207;GO:0016874;GO:0106290;GO:0016405;GO:000382	BP:phenylpropanoid metabolic process;MF:4-coumarate-CoA ligase activity;MF:ligase activity;MF:old GO;MF:CoA-ligase activity;MF:catalytic activity;	K01904	4CL	map00130;map00940	Ubiquinone and other terpenoid-quinone biosynthesis;Phenylpropanoid biosynthesis	COG0318;COG0318	I:Lipid transport and metabolism;Q:Secondary metabolites biosynthesis, transport and catabolism	XP_037476125.1	probable 4-coumarate--CoA ligase 5 [Triticum dicoccoides]	sp|Q6ZAC1|4CL5_ORYSJ;	4-coumarate--CoA ligase 5 OS=Oryza sativa subsp. japonica OX=39947 GN=4CL5 PE=1 SV=1;	PF00501.30;PF13193.8	AMP-binding;AMP-binding_C	AMP-binding enzyme;AMP-binding enzyme C-terminal domain
TraesCS2A02G155100	26.53	11.89	2.362	1.23986	1.80891e-13	2.78061e-11	yes	up	-	GO:0000398;GO:0005737;GO:0016607;GO:0003723;GO:000367	BP:mRNA splicing, via spliceosome;CC:cytoplasm;CC:nuclear speck;MF:RNA binding;MF:nucleic acid binding;	K12900	SRSF10, FUSIP1	map03040	Spliceosome	COG0724	S:Function unknown	XP_020170559.1	serine/arginine-rich SC35-like splicing factor SCL33 [Aegilops tauschii subsp. strangulata]	sp|Q9SEU4|SRC33_ARATH;	Serine/arginine-rich SC35-like splicing factor SCL33 OS=Arabidopsis thaliana OX=3702 GN=SCL33 PE=1 SV=1;	PF00076.24	RRM_1	RNA recognition motif.
TraesCS2A02G160700	0.356667	1.74	0.202	-2.30596	0.000872367	0.0161676	yes	down	-	GO:0030001;GO:004687	BP:metal ion transport;MF:metal ion binding;	------	------	------	------	COG2608	S:Function unknown	XP_037476288.1	heavy metal-associated isoprenylated plant protein 23-like [Triticum dicoccoides]	sp|O65657|HIP23_ARATH;	Heavy metal-associated isoprenylated plant protein 23 OS=Arabidopsis thaliana OX=3702 GN=HIPP23 PE=1 SV=1;	PF00403.28	HMA	Heavy-metal-associated domain
TraesCS2A02G161100	0.663333	2.37333	0.288	-1.79494	1.93134e-05	0.000689042	yes	down	Trehalose 6-phosphate phosphatase [Source:UniProtKB/TrEMBL;Acc:A0A1D5RSQ2]	GO:0005992;GO:0003824;GO:000480	BP:trehalose biosynthetic process;MF:catalytic activity;MF:trehalose-phosphatase activity;	K01087	otsB	map00500	Starch and sucrose metabolism	COG1877	G:Carbohydrate transport and metabolism	XP_037476290.1	trehalose 6-phosphate phosphatase RA3-like [Triticum dicoccoides]	sp|Q1W5S8|TPRA3_MAIZE;	Trehalose 6-phosphate phosphatase RA3 OS=Zea mays OX=4577 GN=RA3 PE=1 SV=1;	PF02358.18	Trehalose_PPase	Trehalose-phosphatase
TraesCS2A02G175700	0.173333	0.926667	0.191	-2.3883	1.28686e-05	0.000490294	yes	down	-	GO:0016021;GO:0004497;GO:0020037;GO:0016705;GO:0005506;GO:0046872;GO:001649	CC:integral component of membrane;MF:monooxygenase activity;MF:heme binding;MF:oxidoreductase activity, acting on paired donors, with incorporation or reduction of molecular oxygen;MF:iron ion binding;MF:metal ion binding;MF:oxidoreductase activity;	K20619	CYP78A	------	------	COG2124	Q:Secondary metabolites biosynthesis, transport and catabolism	XP_037476461.1	cytochrome P450 78A5-like [Triticum dicoccoides]	sp|Q9LMX7|C78A5_ARATH;	Cytochrome P450 78A5 OS=Arabidopsis thaliana OX=3702 GN=CYP78A5 PE=2 SV=1;	PF00067.24	p450	Cytochrome P450
TraesCS2A02G187100	1.06333	3.34	0.328	-1.6093	0.000200095	0.00494117	yes	down	-	------	------	------	------	------	------	ENOG41103M1	S:Function unknown	XP_037476563.1	involucrin-like [Triticum dicoccoides]	------	------	------	------	------
TraesCS2A02G196400	36.5767	12.2167	3.044	1.60589	2.16995e-06	0.000103051	yes	up	Phenylalanine ammonia-lyase [Source:UniProtKB/TrEMBL;Acc:A0A1D5TL36]	GO:0006559;GO:0009800;GO:0005737;GO:0016841;GO:0003824;GO:004554	BP:L-phenylalanine catabolic process;BP:cinnamic acid biosynthetic process;CC:cytoplasm;MF:ammonia-lyase activity;MF:catalytic activity;MF:phenylalanine ammonia-lyase activity;	K10775	PAL	map00940;map00360	Phenylpropanoid biosynthesis;Phenylalanine metabolism	COG2986	E:Amino acid transport and metabolism	VAH28689.1	unnamed protein product [Triticum turgidum subsp. durum]	sp|Q43210|PALY_WHEAT;	Phenylalanine ammonia-lyase OS=Triticum aestivum OX=4565 GN=PAL PE=3 SV=1;	PF00221.21	Lyase_aromatic	Aromatic amino acid lyase
TraesCS2A02G196800	9.71	3.74	2.686	1.42539	2.28735e-17	4.80298e-15	yes	up	-	GO:0071108;GO:0005634;GO:0019784;GO:0004843;GO:004313	BP:protein K48-linked deubiquitination;CC:nucleus;MF:NEDD8-specific protease activity;MF:thiol-dependent ubiquitin-specific protease activity;MF:ubiquitin binding;	K09602;K09603	OTUB1;OTUB2	------	------	ENOG410ZMN7	O:Posttranslational modification, protein turnover, chaperones	KAF7000395.1	hypothetical protein CFC21_016314 [Triticum aestivum]	sp|Q9CQX0|OTUB2_MOUSE;	Ubiquitin thioesterase OTUB2 OS=Mus musculus OX=10090 GN=Otub2 PE=1 SV=1;	PF10275.11	Peptidase_C65	Peptidase C65 Otubain
TraesCS2A02G205100	12.4867	6.30667	2.059	1.04225	1.69193e-06	8.29871e-05	yes	up	-	GO:000551	MF:protein binding;	------	------	------	------	ENOG410YXQR	S:Function unknown	XP_037476756.1	F-box protein At1g61340-like [Triticum dicoccoides]	sp|Q8GX77|FB316_ARATH;	F-box protein At1g61340 OS=Arabidopsis thaliana OX=3702 GN=At1g61340 PE=2 SV=1;	------	------	------
TraesCS2A02G211300	7.06333	2.46	2.92	1.54582	2.55753e-15	4.73577e-13	yes	up	Serine/threonine-protein kinase [Source:UniProtKB/TrEMBL;Acc:A0A1D5TQZ3]	GO:0006468;GO:0048544;GO:0016021;GO:0004674;GO:0106311;GO:0004672;GO:0106310;GO:000552	BP:protein phosphorylation;BP:recognition of pollen;CC:integral component of membrane;MF:protein serine/threonine kinase activity;MF:old GO;MF:protein kinase activity;MF:old GO;MF:ATP binding;	------	------	------	------	COG0515	T:Signal transduction mechanisms	KAF7000569.1	hypothetical protein CFC21_016445 [Triticum aestivum]	sp|O81906|B120_ARATH;	G-type lectin S-receptor-like serine/threonine-protein kinase B120 OS=Arabidopsis thaliana OX=3702 GN=B120 PE=2 SV=1;	PF07714.19;PF00069.27;PF01453.26;PF00954.22;PF08276.13;PF11883.10	PK_Tyr_Ser-Thr;Pkinase;B_lectin;S_locus_glycop;PAN_2;DUF3403	Protein tyrosine and serine/threonine kinase;Protein kinase domain;D-mannose binding lectin;S-locus glycoprotein domain;PAN-like domain;Domain of unknown function
TraesCS2A02G211400	10.5367	3.88333	2.743	1.45572	1.85284e-12	2.55478e-10	yes	up	-	------	------	------	------	------	------	------	------	KAF7000568.1	hypothetical protein CFC21_016444 [Triticum aestivum]	------	------	------	------	------
TraesCS2A02G212800	18.52	6.32667	2.982	1.57625	2.12126e-16	4.28615e-14	yes	up	-	GO:0071108;GO:0005634;GO:0019784;GO:0004843;GO:004313	BP:protein K48-linked deubiquitination;CC:nucleus;MF:NEDD8-specific protease activity;MF:thiol-dependent ubiquitin-specific protease activity;MF:ubiquitin binding;	K09602	OTUB1	------	------	ENOG410ZMN7	O:Posttranslational modification, protein turnover, chaperones	KAF7000589.1	hypothetical protein CFC21_016460 [Triticum aestivum]	------	------	------	------	------
TraesCS2A02G215200	0.48	0.173333	2.888	1.53031	0.0026004	0.0376587	yes	up	-	------	------	------	------	------	------	ENOG411079K;ENOG41105RJ;ENOG41107IE;ENOG410YET2	S:Function unknown;	XP_040254281.1	serine/threonine-protein phosphatase 7 long form homolog [Aegilops tauschii subsp. strangulata]	sp|Q9LNG5|PPP7L_ARATH;	Serine/threonine-protein phosphatase 7 long form homolog OS=Arabidopsis thaliana OX=3702 GN=MAIL3 PE=2 SV=1;	PF10536.11	PMD	Plant mobile domain
TraesCS2A02G215700	1.47	4.33667	0.35	-1.51459	0.00232185	0.0346144	yes	down	-	GO:0046658;GO:000905	CC:anchored component of plasma membrane;MF:electron carrier activity;	------	------	------	------	ENOG411048X	S:Function unknown	KAF7000629.1	hypothetical protein CFC21_016492 [Triticum aestivum]	sp|Q41001|BCP_PEA;	Blue copper protein OS=Pisum sativum OX=3888 PE=2 SV=1;	PF02298.19	Cu_bind_like	Plastocyanin-like domain
TraesCS2A02G216200	5.67333	2.79333	2.135	1.09443	2.10789e-05	0.000743361	yes	up	-	GO:0005975;GO:0042973;GO:000455	BP:carbohydrate metabolic process;MF:glucan endo-1,3-beta-D-glucosidase activity;MF:hydrolase activity, hydrolyzing O-glycosyl compounds;	------	------	------	------	ENOG41107PB	S:Function unknown	VAH29326.1	unnamed protein product [Triticum turgidum subsp. durum]	sp|Q9FJU9|E1313_ARATH;	Glucan endo-1,3-beta-glucosidase 13 OS=Arabidopsis thaliana OX=3702 GN=At5g56590 PE=2 SV=1;	PF00332.20;PF07983.15	Glyco_hydro_17;X8	Glycosyl hydrolases family 17;X8 domain
TraesCS2A02G229900	1.10333	3.25	0.345	-1.53617	0.00117889	0.0203735	yes	down	Peroxidase [Source:UniProtKB/TrEMBL;Acc:A0A341PZH4]	GO:0006979;GO:0042744;GO:0005576;GO:0020037;GO:0046872;GO:000460	BP:response to oxidative stress;BP:hydrogen peroxide catabolic process;CC:extracellular region;MF:heme binding;MF:metal ion binding;MF:peroxidase activity;	K00430	E1.11.1.7	map00940	Phenylpropanoid biosynthesis	ENOG410YG59	G:Carbohydrate transport and metabolism	XP_020201184.1	uncharacterized protein LOC109787036 [Aegilops tauschii subsp. strangulata]	sp|Q9SY33|PER7_ARATH;	Peroxidase 7 OS=Arabidopsis thaliana OX=3702 GN=PER7 PE=2 SV=1;	PF00141.25	peroxidase	Peroxidase
TraesCS2A02G251000	0.89	0.393333	2.317	1.21238	0.000553666	0.0113514	yes	up	-	GO:0006468;GO:0016021;GO:0005886;GO:0004674;GO:0005515;GO:0004672;GO:000552	BP:protein phosphorylation;CC:integral component of membrane;CC:plasma membrane;MF:protein serine/threonine kinase activity;MF:protein binding;MF:protein kinase activity;MF:ATP binding;	------	------	------	------	COG4886	S:Function unknown	KAF7001123.1	hypothetical protein CFC21_016854 [Triticum aestivum]	sp|Q9SHI2|Y1723_ARATH;	Leucine-rich repeat receptor-like serine/threonine-protein kinase At1g17230 OS=Arabidopsis thaliana OX=3702 GN=At1g17230 PE=1 SV=2;	PF13855.8;PF00069.27;PF07714.19;PF12799.9;PF08263.14	LRR_8;Pkinase;PK_Tyr_Ser-Thr;LRR_4;LRRNT_2	Leucine rich repeat;Protein kinase domain;Protein tyrosine and serine/threonine kinase;Leucine Rich repeats;Leucine rich repeat N-terminal domain
TraesCS2A02G257800	0.64	2.38667	0.282	-1.8262	4.32436e-05	0.00137078	yes	down	-	GO:0019464;GO:0005960;GO:000573	BP:glycine decarboxylation via glycine cleavage system;CC:glycine cleavage complex;CC:mitochondrion;	------	------	------	------	------	------	XP_037477321.1	uncharacterized protein LOC119354674 [Triticum dicoccoides]	------	------	------	------	------
TraesCS2A02G263800	1.71667	5.26667	0.334	-1.5822	0.00136443	0.0229805	yes	down	-	------	------	------	------	------	------	ENOG411075W;ENOG41103ZD	S:Function unknown;	EMS57819.1	hypothetical protein TRIUR3_10388 [Triticum urartu]	------	------	------	------	------
TraesCS2A02G264500	0.55	1.42	0.379	-1.40044	0.00250203	0.0366495	yes	down	-	GO:0055085;GO:0016021;GO:0016020;GO:002285	BP:transmembrane transport;CC:integral component of membrane;CC:membrane;MF:transmembrane transporter activity;	K14638	SLC15A3_4, PHT	------	------	COG3104	E:Amino acid transport and metabolism	KAF7001296.1	hypothetical protein CFC21_016997 [Triticum aestivum]	sp|Q8VYE4|PTR12_ARATH;	Protein NRT1/ PTR FAMILY 4.5 OS=Arabidopsis thaliana OX=3702 GN=NPF4.5 PE=2 SV=1;	PF00854.23	PTR2	POT family
TraesCS2A02G268200	3.02333	6.70667	0.461	-1.1183	0.000932302	0.0170702	yes	down	-	GO:0006865;GO:0016021;GO:000588	BP:amino acid transport;CC:integral component of membrane;CC:plasma membrane;	K24917	AAP	------	------	COG0814	E:Amino acid transport and metabolism	KAF7001339.1	hypothetical protein CFC21_017034 [Triticum aestivum]	sp|P92934|AAP6_ARATH;	Amino acid permease 6 OS=Arabidopsis thaliana OX=3702 GN=AAP6 PE=1 SV=1;	PF01490.20	Aa_trans	Transmembrane amino acid transporter protein
TraesCS2A02G268400	8.54667	22.5667	0.411	-1.28376	9.62381e-06	0.000381473	yes	down	-	GO:0006865;GO:0016021;GO:000588	BP:amino acid transport;CC:integral component of membrane;CC:plasma membrane;	------	------	------	------	COG0814	E:Amino acid transport and metabolism	XP_037477426.1	probable proline transporter 2 [Triticum dicoccoides]	sp|Q60DN5|PROT1_ORYSJ;	Proline transporter 1 OS=Oryza sativa subsp. japonica OX=39947 GN=PROT1 PE=2 SV=1;	PF01490.20	Aa_trans	Transmembrane amino acid transporter protein
TraesCS2A02G271800	8.46	4.1	2.108	1.07621	3.94952e-08	2.78932e-06	yes	up	-	GO:0016020;GO:0008375;GO:0015020;GO:001675	CC:membrane;MF:acetylglucosaminyltransferase activity;MF:glucuronosyltransferase activity;MF:transferase activity, transferring glycosyl groups;	------	------	------	------	ENOG410XQ7M	S:Function unknown	KAF7001386.1	hypothetical protein CFC21_017069 [Triticum aestivum]	sp|Q9FLD7|GT14A_ARATH;	Beta-glucuronosyltransferase GlcAT14A OS=Arabidopsis thaliana OX=3702 GN=GLCAT14A PE=2 SV=1;	PF02485.23	Branch	Core-2/I-Branching enzyme
TraesCS2A02G277100	178.057	8.47	21.541	4.429	3.08231e-117	6.00154e-114	yes	up	Peptidylprolyl isomerase [Source:UniProtKB/TrEMBL;Acc:A0A341Q494]	GO:0000413;GO:0061077;GO:0005737;GO:0005515;GO:000375	BP:protein peptidyl-prolyl isomerization;BP:chaperone-mediated protein folding;CC:cytoplasm;MF:protein binding;MF:peptidyl-prolyl cis-trans isomerase activity;	K09571	FKBP4_5	------	------	COG0545	O:Posttranslational modification, protein turnover, chaperones	KAF7001459.1	hypothetical protein CFC21_017126 [Triticum aestivum]	sp|Q43207|FKB70_WHEAT;	70 kDa peptidyl-prolyl isomerase OS=Triticum aestivum OX=4565 GN=FKBP70 PE=1 SV=1;	PF00254.30;PF00515.30;PF07719.19;PF13181.8;PF13432.8;PF14559.8;PF13424.8	FKBP_C;TPR_1;TPR_2;TPR_8;TPR_16;TPR_19;TPR_12	FKBP-type peptidyl-prolyl cis-trans isomerase;Tetratricopeptide repeat;Tetratricopeptide repeat;Tetratricopeptide repeat;Tetratricopeptide repeat;Tetratricopeptide repeat;Tetratricopeptide repeat
TraesCS2A02G280900	1.96333	0.6	3.373	1.75396	1.63203e-08	1.25737e-06	yes	up	-	GO:000551	MF:protein binding;	------	------	------	------	ENOG4110X8D	S:Function unknown	XP_037481544.1	F-box/kelch-repeat protein At1g67480-like [Triticum dicoccoides]	sp|Q9CAG8|FBK28_ARATH;	F-box/kelch-repeat protein At1g67480 OS=Arabidopsis thaliana OX=3702 GN=At1g67480 PE=2 SV=1;	PF01344.27;PF13964.8;PF07646.17;PF13418.8;PF13854.8	Kelch_1;Kelch_6;Kelch_2;Kelch_4;Kelch_5	Kelch motif;Kelch motif;Kelch motif;Galactose oxidase, central domain;Kelch motif
TraesCS2A02G290800	0.5	2.39667	0.209	-2.25704	1.3678e-05	0.000515163	yes	down	-	------	------	------	------	------	------	ENOG4111989	S:Function unknown	KAF7001647.1	hypothetical protein CFC21_017269 [Triticum aestivum]	sp|P22242|DRPE_CRAPL;	Desiccation-related protein PCC13-62 OS=Craterostigma plantagineum OX=4153 PE=2 SV=1;	PF13668.8	Ferritin_2	Ferritin-like domain
TraesCS2A02G292600	4.40667	10.9133	0.418	-1.2571	8.16858e-05	0.00236	yes	down	Salt response protein [Source:UniProtKB/TrEMBL;Acc:V9I1L7]	GO:0005737;GO:000579	CC:cytoplasm;CC:Golgi apparatus;	------	------	------	------	ENOG410ZCAR	S:Function unknown	XP_020159195.1	uncharacterized protein LOC109744482 [Aegilops tauschii subsp. strangulata]	------	------	PF04949.15;PF05597.13	Transcrip_act;Phasin	Transcriptional activator;Pol
TraesCS2A02G294100	7.51667	17.0433	0.453	-1.1413	3.61005e-11	4.25615e-09	yes	down	-	------	------	------	------	------	------	ENOG410YCHD	S:Function unknown	XP_037477757.1	uncharacterized protein LOC119355075 [Triticum dicoccoides]	------	------	PF06830.13	Root_cap	Root cap
TraesCS2A02G294400	3.60333	8.64667	0.425	-1.23508	0.00224911	0.0337493	yes	down	-	GO:001602	CC:integral component of membrane;	------	------	------	------	ENOG4111QDI	S:Function unknown	SPT18320.1	unnamed protein product [Triticum aestivum]	------	------	PF12697.9;PF00561.22;PF12146.10	Abhydrolase_6;Abhydrolase_1;Hydrolase_4	Alpha/beta hydrolase family;alpha/beta hydrolase fold;Serine aminopeptidase, S33
TraesCS2A02G294700	1.57667	0.5	3.195	1.6758	0.00157793	0.025642	yes	up	-	GO:0005975;GO:0016021;GO:000455	BP:carbohydrate metabolic process;CC:integral component of membrane;MF:hydrolase activity, hydrolyzing O-glycosyl compounds;	------	------	------	------	ENOG410YA4N	G:Carbohydrate transport and metabolism	XP_037477767.1	glucan endo-1,3-beta-glucosidase 14-like isoform X1 [Triticum dicoccoides]	sp|Q9ZQG9|E1314_ARATH;	Glucan endo-1,3-beta-glucosidase 14 OS=Arabidopsis thaliana OX=3702 GN=At2g27500 PE=2 SV=2;	PF00332.20	Glyco_hydro_17	Glycosyl hydrolases family 17
TraesCS2A02G295400	1.91333	8.27	0.242	-2.04848	1.44903e-09	1.32819e-07	yes	down	-	GO:0005975;GO:0004564;GO:000455	BP:carbohydrate metabolic process;MF:beta-fructofuranosidase activity;MF:hydrolase activity, hydrolyzing O-glycosyl compounds;	K01193	INV, sacA	map00500;map00052	Starch and sucrose metabolism;Galactose metabolism	COG1621	G:Carbohydrate transport and metabolism	KAF7001702.1	hypothetical protein CFC21_017313 [Triticum aestivum]	sp|Q01IS7|INV2_ORYSI;	Beta-fructofuranosidase, insoluble isoenzyme 2 OS=Oryza sativa subsp. indica OX=39946 GN=CIN2 PE=2 SV=2;	PF00251.22;PF08244.14	Glyco_hydro_32N;Glyco_hydro_32C	Glycosyl hydrolases family 32 N-terminal domain;Glycosyl hydrolases family 32 C terminal
TraesCS2A02G298000	4.47	1.37667	3.334	1.73737	1.67089e-05	0.000610009	yes	up	RING-type E3 ubiquitin transferase [Source:UniProtKB/TrEMBL;Acc:A0A1D5TAW6]	GO:0016567;GO:000484	BP:protein ubiquitination;MF:ubiquitin-protein transferase activity;	------	------	------	------	ENOG41107NX	O:Posttranslational modification, protein turnover, chaperones	KAF7001743.1	hypothetical protein CFC21_017349 [Triticum aestivum]	sp|Q9SVC6|PUB22_ARATH;	E3 ubiquitin-protein ligase PUB22 OS=Arabidopsis thaliana OX=3702 GN=PUB22 PE=1 SV=1;	PF04564.17	U-box	U-box domain
TraesCS2A02G301400	0.573333	2.5	0.231	-2.11585	0.000655455	0.0129427	yes	down	-	------	------	------	------	------	------	------	------	KAF7001783.1	hypothetical protein CFC21_017383 [Triticum aestivum]	------	------	------	------	------
TraesCS2A02G301500	0.186667	5.06333	0.038	-4.71441	6.01208e-11	6.81306e-09	yes	down	-	------	------	------	------	------	------	ENOG410Y1IV	S:Function unknown	VAH32366.1	unnamed protein product [Triticum turgidum subsp. durum]	------	------	PF02496.18	ABA_WDS	ABA/WDS induced protein
TraesCS2A02G312900	2.41	0	222.083	7.79496	6.71836e-10	6.50123e-08	yes	up	-	GO:0051259;GO:0006457;GO:0042542;GO:0009651;GO:0009408;GO:0005783;GO:0016021;GO:0051082;GO:004362	BP:protein oligomerization;BP:protein folding;BP:response to hydrogen peroxide;BP:response to salt stress;BP:response to heat;CC:endoplasmic reticulum;CC:integral component of membrane;MF:unfolded protein binding;MF:protein self-association;	K13993	HSP20	map04141	Protein processing in endoplasmic reticulum	COG0071	O:Posttranslational modification, protein turnover, chaperones	XP_037481590.1	23.2 kDa heat shock protein-like [Triticum dicoccoides]	sp|Q7XUW5|HS232_ORYSJ;	23.2 kDa heat shock protein OS=Oryza sativa subsp. japonica OX=39947 GN=HSP23.2 PE=2 SV=2;	PF00011.23;PF17886.3;PF04969.18	HSP20;ArsA_HSP20;CS	Hsp20/alpha crystallin family;HSP20-like domain found in ArsA;CS domain
TraesCS2A02G315700	0.0933333	3.41667	0.045	-4.46873	0.00100294	0.018016	yes	down	-	GO:0005829;GO:0004032;GO:0047834;GO:0016616;GO:001649	CC:cytosol;MF:aldito;MF:D-threo-aldose 1-dehydrogenase activity;MF:oxidoreductase activity, acting on the CH-OH group of donors, NAD or NADP as acceptor;MF:oxidoreductase activity;	K22374	DMAS1	------	------	COG0656	S:Function unknown	KAF7001979.1	hypothetical protein CFC21_017528 [Triticum aestivum]	sp|Q9SQ64|COR2_PAPSO;	Non-functional NADPH-dependent codeinone reductase 2 OS=Papaver somniferum OX=3469 GN=COR2 PE=1 SV=1;	PF00248.23	Aldo_ket_red	Aldo/keto reductase family
TraesCS2A02G315800	1.32667	4.98	0.272	-1.87796	1.93647e-08	1.46384e-06	yes	down	Glutamate decarboxylase [Source:UniProtKB/TrEMBL;Acc:A0A1D5T8T1]	GO:0019752;GO:0006536;GO:0006538;GO:0005829;GO:0016830;GO:0016740;GO:0004351;GO:0003824;GO:003017	BP:carboxylic acid metabolic process;BP:glutamate metabolic process;BP:glutamate catabolic process;CC:cytosol;MF:carbon-carbon lyase activity;MF:transferase activity;MF:glutamate decarboxylase activity;MF:catalytic activity;MF:pyridoxal phosphate binding;	K01580	E4.1.1.15, gadB, gadA, GAD	map00250;map00430;map00410;map00650	Alanine, aspartate and glutamate metabolism;Taurine and hypotaurine metabolism;beta-Alanine metabolism;Butanoate metabolism	COG0076	E:Amino acid transport and metabolism	XP_037477966.1	glutamate decarboxylase 2-like [Triticum dicoccoides]	sp|Q42472|DCE2_ARATH;	Glutamate decarboxylase 2 OS=Arabidopsis thaliana OX=3702 GN=GAD2 PE=1 SV=1;	PF00282.21;PF00266.21	Pyridoxal_deC;Aminotran_5	Pyridoxal-dependent decarboxylase conserved domain;Aminotransferase class-V
TraesCS2A02G319200	2.74667	5.94333	0.46	-1.12004	0.00295677	0.0415031	yes	down	Glycosyltransferase [Source:UniProtKB/TrEMBL;Acc:A0A1D5THK3]	GO:0016758;GO:0008194;GO:0080044;GO:008004	MF:transferase activity, transferring hexosyl groups;MF:UDP-glycosyltransferase activity;MF:quercetin 7-O-glucosyltransferase activity;MF:quercetin 3-O-glucosyltransferase activity;	------	------	------	------	COG1819	S:Function unknown	KAF7002024.1	hypothetical protein CFC21_017566 [Triticum aestivum]	sp|F8WKW1|UGT2_GARJA;	7-deoxyloganetin glucosyltransferase OS=Gardenia jasminoides OX=114476 GN=UGT85A24 PE=1 SV=1;	PF00201.20	UDPGT	UDP-glucoronosyl and UDP-glucosyl transferase
TraesCS2A02G332400	21.18	5.98333	3.22	1.68707	3.5389e-08	2.53217e-06	yes	up	-	------	------	------	------	------	------	------	------	KAF7002182.1	hypothetical protein CFC21_017695 [Triticum aestivum]	sp|F2VYU4|PIK1_ORYSJ;	Disease resistance protein Pik-1 OS=Oryza sativa subsp. japonica OX=39947 GN=PIK-1 PE=1 SV=1;	------	------	------
TraesCS2A02G332600	10.2367	3.29	3.198	1.67724	6.62568e-05	0.00198289	yes	up	-	------	------	------	------	------	------	ENOG410Z7HP	S:Function unknown	KAF7002184.1	hypothetical protein CFC21_017697 [Triticum aestivum]	sp|F2VYU4|PIK1_ORYSJ;	Disease resistance protein Pik-1 OS=Oryza sativa subsp. japonica OX=39947 GN=PIK-1 PE=1 SV=1;	------	------	------
TraesCS2A02G332700	5.17667	0.0866667	65.238	6.02763	1.01808e-07	6.66149e-06	yes	up	-	------	------	------	------	------	------	ENOG410ZCT8	S:Function unknown	XP_037481627.1	heavy metal-associated isoprenylated plant protein 46-like [Triticum dicoccoides]	sp|F7J0N2|RGA5R_ORYSJ;	Disease resistance protein RGA5 OS=Oryza sativa subsp. japonica OX=39947 GN=RGA5 PE=1 SV=1;	------	------	------
TraesCS2A02G332800	9.55	2.35333	4.205	2.07202	2.57463e-09	2.27239e-07	yes	up	-	GO:0030001;GO:004687	BP:metal ion transport;MF:metal ion binding;	------	------	------	------	ENOG410Z7HP	S:Function unknown	KAF7002185.1	hypothetical protein CFC21_017699 [Triticum aestivum]	sp|F7J0N2|RGA5R_ORYSJ;	Disease resistance protein RGA5 OS=Oryza sativa subsp. japonica OX=39947 GN=RGA5 PE=1 SV=1;	PF00403.28	HMA	Heavy-metal-associated domain
TraesCS2A02G333000	7.63333	2.99667	2.612	1.38505	0.00264396	0.0381507	yes	up	-	------	------	------	------	------	------	ENOG41103P1	S:Function unknown	KAF7030643.1	hypothetical protein CFC21_042142 [Triticum aestivum]	sp|F7J0N2|RGA5R_ORYSJ;	Disease resistance protein RGA5 OS=Oryza sativa subsp. japonica OX=39947 GN=RGA5 PE=1 SV=1;	------	------	------
TraesCS2A02G333100	4.11333	0.383333	11.343	3.50369	6.47129e-09	5.35143e-07	yes	up	-	------	------	------	------	------	------	ENOG41104TK	S:Function unknown	XP_037481623.1	disease resistance protein RGA5-like isoform X2 [Triticum dicoccoides]	sp|F7J0N2|RGA5R_ORYSJ;	Disease resistance protein RGA5 OS=Oryza sativa subsp. japonica OX=39947 GN=RGA5 PE=1 SV=1;	------	------	------
TraesCS2A02G334300	2.23333	1.12667	2.147	1.10235	0.00183518	0.0288449	yes	up	-	GO:0006468;GO:0016021;GO:0005524;GO:000467	BP:protein phosphorylation;CC:integral component of membrane;MF:ATP binding;MF:protein kinase activity;	------	------	------	------	COG0515	T:Signal transduction mechanisms	XP_037478119.1	putative serine/threonine-protein kinase [Triticum dicoccoides]	sp|C0LGE0|Y1765_ARATH;	Probable LRR receptor-like serine/threonine-protein kinase At1g07650 OS=Arabidopsis thaliana OX=3702 GN=At1g07650 PE=1 SV=1;	PF00069.27;PF07714.19	Pkinase;PK_Tyr_Ser-Thr	Protein kinase domain;Protein tyrosine and serine/threonine kinase
TraesCS2A02G336600	1.03333	2.82333	0.375	-1.41321	0.00237822	0.0352893	yes	down	-	GO:0030026;GO:0006880;GO:0055072;GO:0016021;GO:0016020;GO:0005774;GO:0005384;GO:000538	BP:cellular manganese ion homeostasis;BP:intracellular sequestering of iron ion;BP:iron ion homeostasis;CC:integral component of membrane;CC:membrane;CC:vacuolar membrane;MF:manganese ion transmembrane transporter activity;MF:iron ion transmembrane transporter activity;	K22736	VIT	------	------	COG1814	S:Function unknown	XP_037480605.1	vacuolar iron transporter 1-like [Triticum dicoccoides]	sp|Q6MWE5|VIT1_ORYSJ;	Vacuolar iron transporter 1 OS=Oryza sativa subsp. japonica OX=39947 GN=VIT1 PE=2 SV=1;	PF01988.21	VIT1	VIT family
TraesCS2A02G340700	0.686667	2.97667	0.233	-2.09963	0.00102797	0.0183782	yes	down	-	GO:0055085;GO:0016021;GO:0016020;GO:0022857;GO:001529	BP:transmembrane transport;CC:integral component of membrane;CC:membrane;MF:transmembrane transporter activity;MF:symporter activity;	K24193	STP	------	------	ENOG410XNQK	G:Carbohydrate transport and metabolism	XP_037478028.1	sugar transport protein MST1-like [Triticum dicoccoides]	sp|Q0JCR9|MST1_ORYSJ;	Sugar transport protein MST1 OS=Oryza sativa subsp. japonica OX=39947 GN=MST1 PE=2 SV=1;	PF00083.26;PF07690.18	Sugar_tr;MFS_1	Sugar;Major Facilitator Superfamily
TraesCS2A02G348800	5.89333	2.90333	2.054	1.03848	0.000312568	0.00715488	yes	up	-	GO:0006357;GO:0005634;GO:0046983;GO:0000978;GO:000098	BP:regulation of transcription from RNA polymerase II promoter;CC:nucleus;MF:protein dimerization activity;MF:RNA polymerase II core promoter proximal region sequence-specific DNA binding;MF:RNA polymerase II transcription factor activity, sequence-specific DNA binding;	------	------	------	------	ENOG410YRG3	S:Function unknown	VAH33636.1	unnamed protein product [Triticum turgidum subsp. durum]	sp|Q7XJU2|BH153_ARATH;	Transcription factor bHLH153 OS=Arabidopsis thaliana OX=3702 GN=BHLH153 PE=1 SV=1;	------	------	------
TraesCS2A02G350800	4.08333	1.17333	3.632	1.8609	2.72213e-05	0.000930362	yes	up	-	GO:0005975;GO:0016998;GO:0000272;GO:0006032;GO:0008061;GO:000456	BP:carbohydrate metabolic process;BP:cell wall macromolecule catabolic process;BP:polysaccharide catabolic process;BP:chitin catabolic process;MF:chitin binding;MF:chitinase activity;	K01183	E3.2.1.14	map00520	Amino sugar and nucleotide sugar metabolism	COG3979	G:Carbohydrate transport and metabolism	KAF7002368.1	hypothetical protein CFC21_017867 [Triticum aestivum]	sp|O04138|CHI4_ORYSJ;	Chitinase 4 OS=Oryza sativa subsp. japonica OX=39947 GN=Cht4 PE=2 SV=2;	PF00182.21;PF00187.21	Glyco_hydro_19;Chitin_bind_1	Chitinase class I;Chitin recognition protein
TraesCS2A02G367400	1.30333	0.54	2.47	1.3046	0.0026739	0.038479	yes	up	-	GO:0048544;GO:0016021;GO:0106310;GO:0106311;GO:000552	BP:recognition of pollen;CC:integral component of membrane;CC:old GO;CC:old GO;MF:ATP binding;	------	------	------	------	COG0515	T:Signal transduction mechanisms	XP_037478479.1	G-type lectin S-receptor-like serine/threonine-protein kinase At2g19130 [Triticum dicoccoides]	sp|O64477|Y2913_ARATH;	G-type lectin S-receptor-like serine/threonine-protein kinase At2g19130 OS=Arabidopsis thaliana OX=3702 GN=At2g19130 PE=2 SV=1;	PF01453.26;PF08276.13;PF00954.22;PF00024.28	B_lectin;PAN_2;S_locus_glycop;PAN_1	D-mannose binding lectin;PAN-like domain;S-locus glycoprotein domain;PAN domain
TraesCS2A02G369600	4.4	1.78	2.491	1.31673	1.56569e-10	1.67113e-08	yes	up	-	------	------	------	------	------	------	ENOG41105Z1;ENOG41108IX	S:Function unknown;	KAF7002578.1	hypothetical protein CFC21_018053 [Triticum aestivum]	------	------	------	------	------
TraesCS2A02G379600	3.70333	1.33	2.913	1.54268	0.0004154	0.0090087	yes	up	-	------	------	------	------	------	------	ENOG4110707	S:Function unknown	XP_037478619.1	uncharacterized protein LOC119355835 [Triticum dicoccoides]	------	------	------	------	------
TraesCS2A02G380500	6.65	14.4667	0.454	-1.13951	4.09122e-05	0.00131373	yes	down	Putative integral membrane protein [Source:UniProtKB/TrEMBL;Acc:E6Y2S6]	GO:0015931;GO:0015790;GO:0055085;GO:1901264;GO:0005794;GO:0016020;GO:0016021;GO:0015297;GO:0005338;GO:000546	BP:nucleobase-containing compound transport;BP:UDP-xylose transport;BP:transmembrane transport;BP:carbohydrate derivative transport;CC:Golgi apparatus;CC:membrane;CC:integral component of membrane;MF:antiporter activity;MF:nucleotide-sugar transmembrane transporter activity;MF:UDP-xylose transmembrane transporter activity;	K15285	SLC35E3	------	------	ENOG410XP1S	S:Function unknown	XP_020175472.1	UDP-xylose transporter 1 [Aegilops tauschii subsp. strangulata]	sp|F4IHS9|UXT1_ARATH;	UDP-xylose transporter 1 OS=Arabidopsis thaliana OX=3702 GN=UXT1 PE=1 SV=1;	PF03151.18;PF00892.22	TPT;EamA	Triose-phosphate Transporter family;EamA-like transporter family
TraesCS2A02G381000	14.1133	6.52	2.207	1.14221	1.85078e-06	8.96834e-05	yes	up	Phenylalanine ammonia-lyase [Source:UniProtKB/TrEMBL;Acc:A0A1D5TG23]	GO:0006559;GO:0009800;GO:0005737;GO:0016841;GO:0003824;GO:004554	BP:L-phenylalanine catabolic process;BP:cinnamic acid biosynthetic process;CC:cytoplasm;MF:ammonia-lyase activity;MF:catalytic activity;MF:phenylalanine ammonia-lyase activity;	K10775	PAL	map00940;map00360	Phenylpropanoid biosynthesis;Phenylalanine metabolism	COG2986	E:Amino acid transport and metabolism	KAF7002716.1	hypothetical protein CFC21_018160 [Triticum aestivum]	sp|Q43210|PALY_WHEAT;	Phenylalanine ammonia-lyase OS=Triticum aestivum OX=4565 GN=PAL PE=3 SV=1;	PF00221.21	Lyase_aromatic	Aromatic amino acid lyase
TraesCS2A02G386800	41.15	4.36667	9.443	3.23927	6.85603e-73	6.77735e-70	yes	up	-	GO:0009579;GO:0009536;GO:0051879;GO:000551	CC:thylakoid;CC:plastid;MF:Hsp90 protein binding;MF:protein binding;	K09553	STIP1	------	------	ENOG410XTCJ	S:Function unknown	VAH34692.1	unnamed protein product [Triticum turgidum subsp. durum]	sp|F8RP11|HSOP_WHEAT;	Hsp70-Hsp90 organizing protein OS=Triticum aestivum OX=4565 GN=HOP PE=1 SV=1;	PF00515.30;PF07719.19;PF17830.3;PF13414.8;PF13424.8;PF14559.8;PF13432.8;PF13431.8;PF13428.8;PF13371.8	TPR_1;TPR_2;STI1;TPR_11;TPR_12;TPR_19;TPR_16;TPR_17;TPR_14;TPR_9	Tetratricopeptide repeat;Tetratricopeptide repeat;STI1 domain;TPR repeat;Tetratricopeptide repeat;Tetratricopeptide repeat;Tetratricopeptide repeat;Tetratricopeptide repeat;Tetratricopeptide repeat;Tetratricopeptide repeat
TraesCS2A02G391100	3.41	1.59333	2.168	1.11615	0.000156376	0.00404012	yes	up	-	GO:0055085;GO:0016021;GO:003567	BP:transmembrane transport;CC:integral component of membrane;MF:oligopeptide transmembrane transporter activity;	------	------	------	------	COG1297	S:Function unknown	KAF7002848.1	hypothetical protein CFC21_018264 [Triticum aestivum]	sp|Q7XUJ2|YSL9_ORYSJ;	Probable metal-nicotianamine transporter YSL9 OS=Oryza sativa subsp. japonica OX=39947 GN=YSL9 PE=2 SV=2;	PF03169.17	OPT	OPT oligopeptide transporter protein
TraesCS2A02G393500	5.41333	0.446667	12.47	3.64037	1.10184e-13	1.72676e-11	yes	up	-	GO:0006355;GO:0006351;GO:0005634;GO:0003700;GO:000367	BP:regulation of transcription, DNA-templated;BP:transcription, DNA-templated;CC:nucleus;MF:transcription factor activity, sequence-specific DNA binding;MF:DNA binding;	K14516	ERF1	map04016;map04075	MAPK signaling pathway - plant;Plant hormone signal transduction	ENOG4111E8T;ENOG410YJNR	K:Transcription;	KAF7002872.1	hypothetical protein CFC21_018284 [Triticum aestivum]	sp|Q8LDC8|ERF92_ARATH;	Ethylene-responsive transcription factor 1B OS=Arabidopsis thaliana OX=3702 GN=ERF1B PE=1 SV=2;	PF00847.22	AP2	AP2 domain
TraesCS2A02G394900	0.81	0.13	6.528	2.70654	0.00122326	0.0209766	yes	up	-	GO:0046872;GO:001649	MF:metal ion binding;MF:oxidoreductase activity;	K24028	DMR6, DLO	------	------	COG3491	S:Function unknown	XP_020180874.1	protein DMR6-LIKE OXYGENASE 1 [Aegilops tauschii subsp. strangulata]	sp|Q9ZSA8|DLO1_ARATH;	Protein DMR6-LIKE OXYGENASE 1 OS=Arabidopsis thaliana OX=3702 GN=DLO1 PE=1 SV=1;	PF03171.22;PF14226.8	2OG-FeII_Oxy;DIOX_N	2OG-F;non-haem dioxygenase in morphine synthesis N-terminal
TraesCS2A02G395000	18.7067	9.12667	2.091	1.0639	0.000809272	0.0152445	yes	up	-	GO:0046872;GO:0051213;GO:001649	MF:metal ion binding;MF:dioxygenase activity;MF:oxidoreductase activity;	K24028	DMR6, DLO	------	------	COG3491	S:Function unknown	KAF7002886.1	hypothetical protein CFC21_018298 [Triticum aestivum]	sp|Q8W2X5|FL3H2_ORYSJ;	Flavanone 3-dioxygenase 2 OS=Oryza sativa subsp. japonica OX=39947 GN=F3H-2 PE=1 SV=1;	PF03171.22;PF14226.8	2OG-FeII_Oxy;DIOX_N	2OG-F;non-haem dioxygenase in morphine synthesis N-terminal
TraesCS2A02G396100	3.75667	0.09	31.491	4.97687	4.58093e-09	3.87804e-07	yes	up	-	------	------	------	------	------	------	ENOG41106JX	S:Function unknown	EMS61548.1	hypothetical protein TRIUR3_31155 [Triticum urartu]	------	------	------	------	------
TraesCS2A02G396200	0.356667	1.51333	0.236	-2.08445	0.00182285	0.0287353	yes	down	Beta-carotene hydroxylase A1 [Source:UniProtKB/TrEMBL;Acc:K7XPR4]	GO:1901700;GO:0009628;GO:0006950;GO:0008610;GO:0005783;GO:0016021;GO:0016020;GO:0005789;GO:0009924;GO:0005506;GO:0016491;GO:0016829;GO:199046	BP:response to oxygen-containing compound;BP:response to abiotic stimulus;BP:response to stress;BP:lipid biosynthetic process;CC:endoplasmic reticulum;CC:integral component of membrane;CC:membrane;CC:endoplasmic reticulum membrane;MF:octadecanal decarbonylase activity;MF:iron ion binding;MF:oxidoreductase activity;MF:lyase activity;MF:aldehyde oxygenas;	K15746	crtZ	map00906	Carotenoid biosynthesis	ENOG4111G77	S:Function unknown	AFX79619.1	beta-carotene hydroxylase B1 [Triticum aestivum]	sp|B3SGL0|BCH_GENLU;	Beta-carotene 3-hydroxylase, chloroplastic OS=Gentiana lutea OX=38851 GN=BHY PE=2 SV=1;	PF04116.15	FA_hydroxylase	Fatty acid hydroxylase superfamily
TraesCS2A02G399400	0.8	2.03333	0.402	-1.31596	0.00181175	0.0286306	yes	down	-	------	------	------	------	------	------	ENOG4111DUY	S:Function unknown	XP_037480670.1	uncharacterized protein LOC119358053 [Triticum dicoccoides]	------	------	------	------	------
TraesCS2A02G401600	2.73333	0.503333	5.546	2.47142	2.87685e-09	2.51154e-07	yes	up	Similar to Heat stress transcription factor Spl7 (Heat shock transcription factor) (Heat shock factor RHSF10) [Source: Projected from Oryza sativa (Os04g0568700)]	GO:0006355;GO:0006357;GO:0005737;GO:0005634;GO:0043565;GO:0003700;GO:000097	BP:regulation of transcription, DNA-templated;BP:regulation of transcription from RNA polymerase II promoter;CC:cytoplasm;CC:nucleus;MF:sequence-specific DNA binding;MF:transcription factor activity, sequence-specific DNA binding;MF:RNA polymerase II core promoter proximal region sequence-specific DNA binding;	K09419	HSFF	------	------	COG5169	K:Transcription	KAF7002958.1	hypothetical protein CFC21_018357 [Triticum aestivum]	sp|Q7XRX3|HFB2A_ORYSJ;	Heat stress transcription factor B-2a OS=Oryza sativa subsp. japonica OX=39947 GN=HSFB2A PE=2 SV=2;	PF00447.19	HSF_DNA-bind	HSF-type DNA-binding
TraesCS2A02G406700	2.77667	7.13667	0.396	-1.336	2.62373e-06	0.000121459	yes	down	Sucrose synthase [Source:UniProtKB/TrEMBL;Acc:W5AUQ5]	GO:0005985;GO:0016157;GO:001675	BP:sucrose metabolic process;MF:sucrose synthase activity;MF:transferase activity, transferring glycosyl groups;	K00695	SUS	map00500	Starch and sucrose metabolism	COG0438	M:Cell wall/membrane/envelope biogenesis	XP_037478877.1	sucrose synthase 7-like isoform X1 [Triticum dicoccoides]	sp|Q7XNX6|SUS7_ORYSJ;	Sucrose synthase 7 OS=Oryza sativa subsp. japonica OX=39947 GN=SUS7 PE=2 SV=2;	PF00862.21;PF00534.22;PF13692.8;PF13524.8	Sucrose_synth;Glycos_transf_1;Glyco_trans_1_4;Glyco_trans_1_2	Sucrose synthase;Glycosyl transferases group 1;Glycosyl transferases group 1;Glycosyl transferases group 1
TraesCS2A02G406800	8.97667	3.58667	2.569	1.36101	7.14968e-09	5.84473e-07	yes	up	-	------	------	------	------	------	------	ENOG410ZIM9	S:Function unknown	XP_020181237.1	coiled-coil domain-containing protein 124 [Aegilops tauschii subsp. strangulata]	sp|Q96CT7|CC124_HUMAN;	Coiled-coil domain-containing protein 124 OS=Homo sapiens OX=9606 GN=CCDC124 PE=1 SV=1;	PF06244.14	Ccdc124	Coiled-coil domain-containing protein 124 /Oxs1
TraesCS2A02G414100	3.85667	11.1967	0.357	-1.48769	5.6555e-05	0.00173372	yes	down	-	GO:0055085;GO:0016020;GO:0016021;GO:0015267;GO:001525	BP:transmembrane transport;CC:membrane;CC:integral component of membrane;MF:channel activity;MF:water channel activity;	K09873	TIP	------	------	COG0580	G:Carbohydrate transport and metabolism	XP_037478959.1	aquaporin TIP2-3 [Triticum dicoccoides]	sp|Q84RL6|TIP23_MAIZE;	Aquaporin TIP2-3 OS=Zea mays OX=4577 GN=TIP2-3 PE=2 SV=2;	PF00230.22	MIP	Major intrinsic protein
TraesCS2A02G421200	22.33	0.156667	152.253	7.25033	1.09189e-16	2.23435e-14	yes	up	-	------	------	------	------	------	------	------	------	EMS61590.1	hypothetical protein TRIUR3_14546 [Triticum urartu]	------	------	------	------	------
TraesCS2A02G422300	0.983333	7.82333	0.128	-2.96882	0.000586101	0.0118277	yes	down	-	GO:0016021;GO:0004497;GO:0016705;GO:0005506;GO:002003	CC:integral component of membrane;MF:monooxygenase activity;MF:oxidoreductase activity, acting on paired donors, with incorporation or reduction of molecular oxygen;MF:iron ion binding;MF:heme binding;	K24184	CYP89A	------	------	COG2124	Q:Secondary metabolites biosynthesis, transport and catabolism	XP_037479027.1	cytochrome P450 89A2-like [Triticum dicoccoides]	sp|Q9SRQ1|C89A9_ARATH;	Cytochrome P450 89A9 OS=Arabidopsis thaliana OX=3702 GN=CYP89A9 PE=2 SV=1;	PF00067.24	p450	Cytochrome P450
TraesCS2A02G429000	0.04	1.10667	0.034	-4.87395	2.4071e-05	0.000834229	yes	down	-	GO:001674	MF:transferase activity, transferring acyl groups other than amino-acyl groups;	------	------	------	------	ENOG410YESS	S:Function unknown	XP_037479093.1	hydroxycinnamoyltransferase-like [Triticum dicoccoides]	sp|A1XWY7|CFAT_PETHY;	Coniferyl alcohol acyltransferase OS=Petunia hybrida OX=4102 GN=CFAT PE=1 SV=1;	PF02458.17	Transferase	Transferase family
TraesCS2A02G429200	4.02333	9.30667	0.377	-1.40722	8.35768e-05	0.00240598	yes	down	-	GO:001674	MF:transferase activity, transferring acyl groups other than amino-acyl groups;	------	------	------	------	ENOG410YESS	S:Function unknown	XP_037479094.1	hydroxycinnamoyltransferase 2-like [Triticum dicoccoides]	sp|A1XWY7|CFAT_PETHY;	Coniferyl alcohol acyltransferase OS=Petunia hybrida OX=4102 GN=CFAT PE=1 SV=1;	PF02458.17	Transferase	Transferase family
TraesCS2A02G429700	1.81667	0.636667	2.921	1.54671	5.73917e-05	0.00175268	yes	up	-	GO:0016021;GO:0004497;GO:0016705;GO:0005506;GO:002003	CC:integral component of membrane;MF:monooxygenase activity;MF:oxidoreductase activity, acting on paired donors, with incorporation or reduction of molecular oxygen;MF:iron ion binding;MF:heme binding;	------	------	------	------	COG2124	Q:Secondary metabolites biosynthesis, transport and catabolism	KAF7003331.1	hypothetical protein CFC21_018659 [Triticum aestivum]	sp|B4FVP3|C71Z8_MAIZE;	Zealexin A1 synthase OS=Zea mays OX=4577 GN=CYP71Z18 PE=1 SV=1;	PF00067.24	p450	Cytochrome P450
TraesCS2A02G432800	0.966667	0.146667	6.779	2.76103	0.000115129	0.00313439	yes	up	Leucine-rich repeat protein 1 [Source:UniProtKB/TrEMBL;Acc:A0MAV1]	GO:000551	MF:protein binding;	------	------	------	------	COG4886	S:Function unknown	VAH51330.1	unnamed protein product [Triticum turgidum subsp. durum]	sp|Q7XNY1|PIRL1_ORYSJ;	Plant intracellular Ras-group-related LRR protein 1 OS=Oryza sativa subsp. japonica OX=39947 GN=IRL1 PE=2 SV=2;	PF13855.8;PF12799.9	LRR_8;LRR_4	Leucine rich repeat;Leucine Rich repeats
TraesCS2A02G433200	0.583333	1.76333	0.34	-1.55765	0.00206518	0.0315854	yes	down	-	------	------	------	------	------	------	ENOG410Y914	S:Function unknown	KAF7003379.1	hypothetical protein CFC21_018697 [Triticum aestivum]	------	------	PF06830.13	Root_cap	Root cap
TraesCS2A02G433300	0.0966667	1.19667	0.083	-3.58647	1.33523e-05	0.000505861	yes	down	-	------	------	------	------	------	------	ENOG410Y914	S:Function unknown	KAF7003380.1	hypothetical protein CFC21_018698 [Triticum aestivum]	------	------	PF06830.13	Root_cap	Root cap
TraesCS2A02G433400	0.54	2.35333	0.234	-2.09425	7.09244e-05	0.00209237	yes	down	-	------	------	------	------	------	------	ENOG410Y914	S:Function unknown	KAF7003381.1	hypothetical protein CFC21_018699 [Triticum aestivum]	------	------	PF06830.13	Root_cap	Root cap
TraesCS2A02G438300	5.37667	2.24667	2.43	1.28112	0.000835045	0.0156421	yes	up	Ubiquinol oxidase [Source:UniProtKB/TrEMBL;Acc:A0A341Q9A1]	GO:0070469;GO:0016021;GO:0046872;GO:0009916;GO:010272	CC:respiratory chain;CC:integral component of membrane;MF:metal ion binding;MF:alternative oxidase activity;MF:ubiquino;	K17893	AOX1, AOX2	------	------	ENOG410YFEH	S:Function unknown	KAF7003433.1	hypothetical protein CFC21_018747 [Triticum aestivum]	sp|O82766|AOX1B_ORYSJ;	Ubiquinol oxidase 1b, mitochondrial OS=Oryza sativa subsp. japonica OX=39947 GN=AOX1B PE=2 SV=1;	PF01786.19;PF03232.15	AOX;COQ7	Alternative oxidase;Ubiquinone biosynthesis protein COQ7
TraesCS2A02G459800	4.67	1.44667	2.913	1.54262	9.02453e-07	4.75219e-05	yes	up	-	GO:0048046;GO:0005618;GO:0005576;GO:0030145;GO:004573	CC:apoplast;CC:cell wall;CC:extracellular region;MF:manganese ion binding;MF:nutrient reservoir activity;	------	------	------	------	ENOG4110480	S:Function unknown	XP_037479328.1	germin-like protein 4-1 [Triticum dicoccoides]	sp|Q7XSN6|GL41_ORYSJ;	Germin-like protein 4-1 OS=Oryza sativa subsp. japonica OX=39947 GN=Os04g0617900 PE=2 SV=2;	PF00190.24;PF07883.13	Cupin_1;Cupin_2	Cupin;Cupin domain
TraesCS2A02G462700	14.7067	7.48667	2.032	1.02301	0.00021137	0.00518494	yes	up	-	GO:0006468;GO:0046777;GO:0005886;GO:0004672;GO:0004674;GO:000552	BP:protein phosphorylation;BP:protein autophosphorylation;CC:plasma membrane;MF:protein kinase activity;MF:protein serine/threonine kinase activity;MF:ATP binding;	------	------	------	------	COG0515	T:Signal transduction mechanisms	XP_037479347.1	cold-responsive protein kinase 1-like isoform X1 [Triticum dicoccoides]	sp|Q93YN1|CRPK1_ARATH;	Cold-responsive protein kinase 1 OS=Arabidopsis thaliana OX=3702 GN=CRPK1 PE=1 SV=1;	PF07714.19;PF00069.27	PK_Tyr_Ser-Thr;Pkinase	Protein tyrosine and serine/threonine kinase;Protein kinase domain
TraesCS2A02G476500	3.34667	0.61	5.584	2.48128	0.00148267	0.0245044	yes	up	-	GO:0009607;GO:0009738;GO:0006952;GO:0005634;GO:0004864;GO:0038023;GO:001042	BP:response to biotic stimulus;BP:abscisic acid-activated signaling pathway;BP:defense response;CC:nucleus;MF:protein phosphatase inhibitor activity;MF:signaling receptor activity;MF:abscisic acid binding;	------	------	------	------	ENOG410YZ38	S:Function unknown	KAF7003855.1	hypothetical protein CFC21_019134 [Triticum aestivum]	sp|Q05736|PR1_ASPOF;	Pathogenesis-related protein 1 OS=Asparagus officinalis OX=4686 GN=PR1 PE=2 SV=1;	PF00407.21	Bet_v_1	Pathogenesis-related protein Bet v 1 family
TraesCS2A02G476800	9.29	1.76333	5.74	2.52106	1.02248e-10	1.11922e-08	yes	up	-	GO:0009738;GO:0006952;GO:0009607;GO:0005634;GO:0038023;GO:0004864;GO:001042	BP:abscisic acid-activated signaling pathway;BP:defense response;BP:response to biotic stimulus;CC:nucleus;MF:signaling receptor activity;MF:protein phosphatase inhibitor activity;MF:abscisic acid binding;	------	------	------	------	ENOG410YZ38	S:Function unknown	KAF7003860.1	hypothetical protein CFC21_019138 [Triticum aestivum]	sp|Q05736|PR1_ASPOF;	Pathogenesis-related protein 1 OS=Asparagus officinalis OX=4686 GN=PR1 PE=2 SV=1;	PF00407.21	Bet_v_1	Pathogenesis-related protein Bet v 1 family
TraesCS2A02G476900	16.68	3.31333	5.195	2.37713	2.34314e-08	1.74456e-06	yes	up	-	GO:0009738;GO:0006952;GO:0009607;GO:0005634;GO:0038023;GO:0004864;GO:001042	BP:abscisic acid-activated signaling pathway;BP:defense response;BP:response to biotic stimulus;CC:nucleus;MF:signaling receptor activity;MF:protein phosphatase inhibitor activity;MF:abscisic acid binding;	------	------	------	------	ENOG410YZ38	S:Function unknown	XP_037474698.1	pathogenesis-related protein 1-like [Triticum dicoccoides]	sp|Q05736|PR1_ASPOF;	Pathogenesis-related protein 1 OS=Asparagus officinalis OX=4686 GN=PR1 PE=2 SV=1;	PF00407.21	Bet_v_1	Pathogenesis-related protein Bet v 1 family
TraesCS2A02G482100	0.49	1.29	0.385	-1.37531	0.00291471	0.0410976	yes	down	-	GO:000382	MF:catalytic activity;	K08695	ANR	map00941	Flavonoid biosynthesis	COG0451	M:Cell wall/membrane/envelope biogenesis	XP_037479508.1	anthocyanidin reductase ((2S)-flavan-3-ol-forming)-like [Triticum dicoccoides]	sp|Q5FB34|ANRCS_VITVI;	Anthocyanidin reductase;	PF01370.23;PF01073.21;PF13460.8;PF05368.15;PF16363.7	Epimerase;3Beta_HSD;NAD_binding_10;NmrA;GDP_Man_Dehyd	NAD dependent epimerase/dehydratase family;3-beta hydroxysteroid dehydrogenase/isomerase family;NA;NmrA-like family;GDP-mannose 4,6 dehydratase
TraesCS2A02G488900	88.1567	40.5133	2.229	1.15639	2.95612e-06	0.000135094	yes	up	-	GO:0005975;GO:000455	BP:carbohydrate metabolic process;MF:hydrolase activity, hydrolyzing O-glycosyl compounds;	------	------	------	------	COG1621	G:Carbohydrate transport and metabolism	KAF7004010.1	hypothetical protein CFC21_019271 [Triticum aestivum]	sp|Q2UXF7|6FEH_WHEAT;	Fructan 6-exohydrolase OS=Triticum aestivum OX=4565 GN=6-FEH PE=1 SV=1;	PF00251.22;PF08244.14	Glyco_hydro_32N;Glyco_hydro_32C	Glycosyl hydrolases family 32 N-terminal domain;Glycosyl hydrolases family 32 C terminal
TraesCS2A02G489000	1.41	0.576667	2.48	1.31025	0.00136549	0.0229922	yes	up	-	GO:0005975;GO:000455	BP:carbohydrate metabolic process;MF:hydrolase activity, hydrolyzing O-glycosyl compounds;	------	------	------	------	COG1621	G:Carbohydrate transport and metabolism	VAH37252.1	unnamed protein product [Triticum turgidum subsp. durum]	sp|A2YZ01|INV7_ORYSI;	Beta-fructofuranosidase, insoluble isoenzyme 7 OS=Oryza sativa subsp. indica OX=39946 GN=CIN7 PE=2 SV=2;	PF00251.22;PF08244.14	Glyco_hydro_32N;Glyco_hydro_32C	Glycosyl hydrolases family 32 N-terminal domain;Glycosyl hydrolases family 32 C terminal
TraesCS2A02G489500	12.7767	4.50667	2.951	1.56139	1.16439e-14	2.03307e-12	yes	up	WRKY45-like transcription factor [Source:UniProtKB/TrEMBL;Acc:F8WPI7]	GO:0006355;GO:0050896;GO:0005634;GO:0043565;GO:0003700;GO:000367	BP:regulation of transcription, DNA-templated;BP:response to stimulus;CC:nucleus;MF:sequence-specific DNA binding;MF:transcription factor activity, sequence-specific DNA binding;MF:DNA binding;	------	------	------	------	ENOG410YZZY	K:Transcription	KAF7004016.1	hypothetical protein CFC21_019277 [Triticum aestivum]	sp|Q9LY00|WRK70_ARATH;	Probable WRKY transcription factor 70 OS=Arabidopsis thaliana OX=3702 GN=WRKY70 PE=1 SV=1;	PF03106.17	WRKY	WRKY DNA -binding domain
TraesCS2A02G496200	0.496667	1.59	0.313	-1.67764	0.00249959	0.0366435	yes	down	MOT2 [Source:Projected from Arabidopsis thaliana (AT1G80310) UniProtKB/TrEMBL;Acc:A0A178WGR3]	GO:0090414;GO:0015689;GO:0016021;GO:0009705;GO:001509	BP:molybdate ion export from vacuole;BP:molybdate ion transport;CC:integral component of membrane;CC:plant-type vacuole membrane;MF:molybdate ion transmembrane transporter activity;	------	------	------	------	ENOG410XTGP	P:Inorganic ion transport and metabolism	KAF7004169.1	hypothetical protein CFC21_019413 [Triticum aestivum]	sp|Q0WP36|MOT2_ARATH;	Molybdate transporter 2 OS=Arabidopsis thaliana OX=3702 GN=MOT2 PE=1 SV=2;	PF16983.7	MFS_MOT1	Molybdate transporter of MFS superfamily
TraesCS2A02G498200	0.0333333	0.893333	0.037	-4.77196	0.000371017	0.00824605	yes	down	Xyloglucan endotransglucosylase/hydrolase [Source:UniProtKB/TrEMBL;Acc:A0A341QC69]	GO:0042546;GO:0005975;GO:0006073;GO:0071555;GO:0010411;GO:0005618;GO:0048046;GO:0016762;GO:000455	BP:cell wall biogenesis;BP:carbohydrate metabolic process;BP:cellular glucan metabolic process;BP:cell wall organization;BP:xyloglucan metabolic process;CC:cell wall;CC:apoplast;MF:xylogluca;MF:hydrolase activity, hydrolyzing O-glycosyl compounds;	K08235	E2.4.1.207	------	------	COG2273	G:Carbohydrate transport and metabolism	KAF7004193.1	hypothetical protein CFC21_019433 [Triticum aestivum]	sp|Q9FKL9|XTH12_ARATH;	Probable xyloglucan endotransglucosylase/hydrolase protein 12 OS=Arabidopsis thaliana OX=3702 GN=XTH12 PE=2 SV=1;	PF00722.23;PF06955.14	Glyco_hydro_16;XET_C	Glycosyl hydrolases family 16;Xyloglucan endo-transglycosylase
TraesCS2A02G505200	19.6967	8.03333	2.498	1.32072	1.79244e-09	1.61758e-07	yes	up	-	GO:0006468;GO:0048544;GO:0016021;GO:0004674;GO:0106311;GO:0004672;GO:0005524;GO:010631	BP:protein phosphorylation;BP:recognition of pollen;CC:integral component of membrane;MF:protein serine/threonine kinase activity;MF:old GO;MF:protein kinase activity;MF:ATP binding;MF:old GO;	------	------	------	------	COG0515	T:Signal transduction mechanisms	KAF7004261.1	hypothetical protein CFC21_019491 [Triticum aestivum]	sp|O64477|Y2913_ARATH;	G-type lectin S-receptor-like serine/threonine-protein kinase At2g19130 OS=Arabidopsis thaliana OX=3702 GN=At2g19130 PE=2 SV=1;	PF00069.27;PF07714.19;PF01453.26;PF08276.13;PF00954.22;PF00024.28	Pkinase;PK_Tyr_Ser-Thr;B_lectin;PAN_2;S_locus_glycop;PAN_1	Protein kinase domain;Protein tyrosine and serine/threonine kinase;D-mannose binding lectin;PAN-like domain;S-locus glycoprotein domain;PAN domain
TraesCS2A02G508200	0.29	1.35333	0.218	-2.19988	7.55766e-06	0.000307738	yes	down	-	GO:0008272;GO:0055085;GO:0016021;GO:0016020;GO:0015116;GO:000827	BP:sulfate transport;BP:transmembrane transport;CC:integral component of membrane;CC:membrane;MF:sulfate transmembrane transporter activity;MF:secondary active sulfate transmembrane transporter activity;	K17471	SULTR3	------	------	COG0659	P:Inorganic ion transport and metabolism	KAF7004305.1	hypothetical protein CFC21_019531 [Triticum aestivum]	sp|Q9SXS2|SUT33_ARATH;	Probable sulfate transporter 3.3 OS=Arabidopsis thaliana OX=3702 GN=SULTR3;3 PE=2 SV=2;	PF00916.22;PF01740.23;PF13466.8	Sulfate_transp;STAS;STAS_2	Sulfate permease family;STAS domain;STAS domain
TraesCS2A02G515300	0.833333	0	54.618	5.77132	0.000784384	0.014898	yes	up	-	GO:0006357;GO:0003700;GO:0046983;GO:000367	BP:regulation of transcription from RNA polymerase II promoter;MF:transcription factor activity, sequence-specific DNA binding;MF:protein dimerization activity;MF:DNA binding;	------	------	------	------	ENOG410YP85;ENOG410ZMQF	K:Transcription;	KAF7004375.1	hypothetical protein CFC21_019606 [Triticum aestivum]	sp|A2WZ60|IRO2_ORYSI;	Protein IRON-RELATED TRANSCRIPTION FACTOR 2 OS=Oryza sativa subsp. indica OX=39946 GN=IRO2 PE=3 SV=1;	PF00010.28	HLH	Helix-loop-helix DNA-binding domain
TraesCS2A02G521500	0.63	2.31333	0.284	-1.81756	1.23851e-05	0.000474533	yes	down	-	GO:0009826;GO:0006355;GO:0040008;GO:0009741;GO:004698	BP:unidimensional cell growth;BP:regulation of transcription, DNA-templated;BP:regulation of growth;BP:response to brassinosteroid;MF:protein dimerization activity;	------	------	------	------	ENOG41104TP	S:Function unknown	KAF7004446.1	hypothetical protein CFC21_019661 [Triticum aestivum]	sp|A2XY47|ILI1_ORYSI;	Transcription factor ILI1 OS=Oryza sativa subsp. indica OX=39946 GN=ILI1 PE=3 SV=1;	PF00010.28	HLH	Helix-loop-helix DNA-binding domain
TraesCS2A02G523700	6.92333	2.01	3.556	1.83022	4.06112e-10	4.09002e-08	yes	up	SEP2 [Source:Projected from Arabidopsis thaliana (AT2G21970) UniProtKB/TrEMBL;Acc:A0A178VQ84]	GO:0071486;GO:0071492;GO:0009611;GO:0009535;GO:0009536;GO:001602	BP:cellular response to high light intensity;BP:cellular response to UV-A;BP:response to wounding;CC:chloroplast thylakoid membrane;CC:plastid;CC:integral component of membrane;	------	------	------	------	ENOG410YH9Q	S:Function unknown	KAF7004474.1	hypothetical protein CFC21_019683 [Triticum aestivum]	sp|Q9SJ02|STEP2_ARATH;	Stress enhanced protein 2, chloroplastic OS=Arabidopsis thaliana OX=3702 GN=SEP2 PE=2 SV=1;	PF00504.23	Chloroa_b-bind	Chlorophyll A-B binding protein
TraesCS2A02G533200	0.76	2.05667	0.381	-1.39279	0.00064832	0.0128294	yes	down	Flavin-containing monooxygenase [Source:UniProtKB/TrEMBL;Acc:W5AVZ9]	GO:0016021;GO:0050660;GO:0004499;GO:005066	CC:integral component of membrane;MF:flavin adenine dinucleotide binding;MF:N,N-dimethylaniline monooxygenase activity;MF:NADP binding;	K11816	YUCCA	map00380	Tryptophan metabolism	COG2072	P:Inorganic ion transport and metabolism	XP_037479835.1	probable indole-3-pyruvate monooxygenase YUCCA5 [Triticum dicoccoides]	sp|Q9LKC0|YUC5_ARATH;	Probable indole-3-pyruvate monooxygenase YUCCA5 OS=Arabidopsis thaliana OX=3702 GN=YUC5 PE=2 SV=1;	PF00743.21;PF13738.8;PF13434.8;PF07992.16;PF01494.21;PF13450.8	FMO-like;Pyr_redox_3;K_oxygenase;Pyr_redox_2;FAD_binding_3;NAD_binding_8	Flavin-binding monooxygenase-like;Pyridine nucleotide-disulphide oxidoreductase;L-lysine 6-monooxygenase;Pyridine nucleotide-disulphide oxidoreductase;FAD binding domain;NA
TraesCS2A02G543900	22.6167	11.0467	2.138	1.09648	2.17078e-14	3.69902e-12	yes	up	-	GO:0009086;GO:0019509;GO:0046522;GO:000552	BP:methionine biosynthetic process;BP:L-methionine biosynthetic process from methylthioadenosine;MF:S-methyl-5-thioribose kinase activity;MF:ATP binding;	K00899	mtnK	map00270	Cysteine and methionine metabolism	COG4857	S:Function unknown	KAF7004719.1	hypothetical protein CFC21_019915 [Triticum aestivum]	sp|Q7XR61|MTK1_ORYSJ;	Methylthioribose kinase 1 OS=Oryza sativa subsp. japonica OX=39947 GN=MTK1 PE=2 SV=1;	PF01636.25;PF01633.22	APH;Choline_kinase	Phosphotransferase enzyme family;Choline/ethanolamine kinase
TraesCS2A02G550000	1.92667	0.47	4.709	2.23548	7.07997e-12	9.19023e-10	yes	up	-	GO:0016021;GO:0004674;GO:0030247;GO:0005509;GO:000552	CC:integral component of membrane;MF:protein serine/threonine kinase activity;MF:polysaccharide binding;MF:calcium ion binding;MF:ATP binding;	------	------	------	------	------	------	VAH38744.1	unnamed protein product [Triticum turgidum subsp. durum]	sp|Q9LMN7|WAK5_ARATH;	Wall-associated receptor kinase 5 OS=Arabidopsis thaliana OX=3702 GN=WAK5 PE=2 SV=1;	------	------	------
TraesCS2A02G550700	0.99	0.47	2.228	1.15566	0.00104804	0.0186385	yes	up	-	GO:0016021;GO:000551	CC:integral component of membrane;MF:protein binding;	------	------	------	------	------	------	KAF7004805.1	hypothetical protein CFC21_019980 [Triticum aestivum]	sp|Q8LPB4|PSKR1_DAUCA;	Phytosulfokine receptor 1 OS=Daucus carota OX=4039 GN=PSKR PE=1 SV=1;	PF13855.8;PF12799.9;PF08263.14	LRR_8;LRR_4;LRRNT_2	Leucine rich repeat;Leucine Rich repeats;Leucine rich repeat N-terminal domain
TraesCS2A02G559200	0.0866667	0.396667	0.216	-2.21092	0.00309573	0.0429432	yes	down	-	GO:0009987;GO:0046488;GO:0016310;GO:0046854;GO:0010008;GO:0016301;GO:0000285;GO:0016307;GO:0000166;GO:0016740;GO:0016887;GO:000552	BP:cellular process;BP:phosphatidylinositol metabolic process;BP:phosphorylation;BP:phosphatidylinositol phosphorylation;CC:endosome membrane;MF:kinase activity;MF:1-phosphatidylinositol-3-phosphate 5-kinase activity;MF:phosphatidylinositol phosphate kinase activity;MF:nucleotide binding;MF:transferase activity;MF:ATPase activity;MF:ATP binding;	K00921	PIKFYVE, FAB1	map04145;map04070;map00562	Phagosome;Phosphatidylinositol signaling system;Inositol phosphate metabolism	COG0459	O:Posttranslational modification, protein turnover, chaperones	KAF7004920.1	hypothetical protein CFC21_020088 [Triticum aestivum]	sp|Q9XID0|FAB1D_ARATH;	Putative 1-phosphatidylinositol-3-phosphate 5-kinase FAB1D OS=Arabidopsis thaliana OX=3702 GN=FAB1D PE=3 SV=1;	PF01504.20;PF00118.26	PIP5K;Cpn60_TCP1	Phosphatidylinositol-4-phosphate 5-Kinase;TCP-1/cpn60 chaperonin family
TraesCS2A02G562000	0.2	1.03	0.218	-2.20022	0.000311156	0.00713272	yes	down	Glycosyltransferase [Source:UniProtKB/TrEMBL;Acc:W5APS1]	GO:0016758;GO:000819	MF:transferase activity, transferring hexosyl groups;MF:UDP-glycosyltransferase activity;	------	------	------	------	COG1819	S:Function unknown	KAF7004959.1	hypothetical protein CFC21_020118 [Triticum aestivum]	sp|D3UAG7|U88F3_PYRCO;	UDP-glycosyltransferase 88F3 OS=Pyrus communis OX=23211 GN=UGT88F3 PE=2 SV=1;	PF00201.20	UDPGT	UDP-glucoronosyl and UDP-glucosyl transferase
TraesCS2A02G563900	0.73	0.183333	3.978	1.99203	1.69794e-05	0.000617776	yes	up	-	GO:0006468;GO:0016021;GO:0004674;GO:0005515;GO:0004672;GO:000552	BP:protein phosphorylation;CC:integral component of membrane;MF:protein serine/threonine kinase activity;MF:protein binding;MF:protein kinase activity;MF:ATP binding;	------	------	------	------	COG4886	S:Function unknown	KAF7004992.1	hypothetical protein CFC21_020147 [Triticum aestivum]	sp|Q2R2D5|XA21_ORYSJ;	Receptor kinase-like protein Xa21 OS=Oryza sativa subsp. japonica OX=39947 GN=XA21 PE=1 SV=1;	PF13855.8;PF12799.9;PF00069.27;PF07714.19;PF08263.14	LRR_8;LRR_4;Pkinase;PK_Tyr_Ser-Thr;LRRNT_2	Leucine rich repeat;Leucine Rich repeats;Protein kinase domain;Protein tyrosine and serine/threonine kinase;Leucine rich repeat N-terminal domain
TraesCS2A02G572600	5.74333	21.4433	0.282	-1.82677	7.48366e-17	1.54616e-14	yes	down	Peroxidase [Source:UniProtKB/TrEMBL;Acc:A0A341QMJ0]	GO:0006979;GO:0042744;GO:0005576;GO:0020037;GO:0046872;GO:000460	BP:response to oxidative stress;BP:hydrogen peroxide catabolic process;CC:extracellular region;MF:heme binding;MF:metal ion binding;MF:peroxidase activity;	K00430	E1.11.1.7	map00940	Phenylpropanoid biosynthesis	ENOG4111S7R	G:Carbohydrate transport and metabolism	KAF7005086.1	hypothetical protein CFC21_020233 [Triticum aestivum]	sp|P84516|PER1_SORBI;	Cationic peroxidase SPC4 OS=Sorghum bicolor OX=4558 GN=Sb03g046810 PE=1 SV=2;	PF00141.25	peroxidase	Peroxidase
TraesCS2A02G572700	1.20333	5.23667	0.237	-2.07872	1.41663e-11	1.77435e-09	yes	down	Peroxidase [Source:UniProtKB/TrEMBL;Acc:W5AWW3]	GO:0006979;GO:0042744;GO:0005576;GO:0009505;GO:0009506;GO:0020037;GO:0046872;GO:000460	BP:response to oxidative stress;BP:hydrogen peroxide catabolic process;CC:extracellular region;CC:plant-type cell wall;CC:plasmodesma;MF:heme binding;MF:metal ion binding;MF:peroxidase activity;	K00430	E1.11.1.7	map00940	Phenylpropanoid biosynthesis	ENOG4111S7R	G:Carbohydrate transport and metabolism	KAF7005087.1	hypothetical protein CFC21_020234 [Triticum aestivum]	sp|Q96520|PER12_ARATH;	Peroxidase 12 OS=Arabidopsis thaliana OX=3702 GN=PER12 PE=1 SV=1;	PF00141.25	peroxidase	Peroxidase
TraesCS2A02G572800	2.11333	7.03	0.31	-1.68822	7.15201e-07	3.86806e-05	yes	down	Peroxidase [Source:UniProtKB/TrEMBL;Acc:A0A1D5TES2]	GO:0006979;GO:0042744;GO:0005576;GO:0009505;GO:0009506;GO:0020037;GO:0046872;GO:000460	BP:response to oxidative stress;BP:hydrogen peroxide catabolic process;CC:extracellular region;CC:plant-type cell wall;CC:plasmodesma;MF:heme binding;MF:metal ion binding;MF:peroxidase activity;	K00430	E1.11.1.7	map00940	Phenylpropanoid biosynthesis	ENOG41103XV;ENOG4111S7R	S:Function unknown;G:Carbohydrate transport and metabolism	XP_037480145.1	cationic peroxidase SPC4-like [Triticum dicoccoides]	sp|P84516|PER1_SORBI;	Cationic peroxidase SPC4 OS=Sorghum bicolor OX=4558 GN=Sb03g046810 PE=1 SV=2;	PF00141.25	peroxidase	Peroxidase
TraesCS2A02G582300	0.866667	0.2	4.492	2.16745	9.20714e-05	0.00261075	yes	up	-	GO:0005634;GO:0003680;GO:000367	CC:nucleus;MF:AT DNA binding;MF:DNA binding;	------	------	------	------	ENOG41103X5	S:Function unknown	KAF7005183.1	hypothetical protein CFC21_020326 [Triticum aestivum]	sp|Q8L7L5|AHL11_ARATH;	AT-hook motif nuclear-localized protein 11 OS=Arabidopsis thaliana OX=3702 GN=AHL11 PE=2 SV=1;	PF03479.17	PCC	Plants and Prokaryotes Conserved
TraesCS2A02G589300	0.39	0.0433333	10.341	3.37027	0.000228613	0.00551192	yes	up	-	GO:0006508;GO:0016021;GO:000823	BP:proteolysis;CC:integral component of membrane;MF:metalloexopeptidase activity;	------	------	------	------	COG2234	S:Function unknown	KAF7005265.1	hypothetical protein CFC21_020399 [Triticum aestivum]	sp|Q7Z2K6|ERMP1_HUMAN;	Endoplasmic reticulum metallopeptidase 1 OS=Homo sapiens OX=9606 GN=ERMP1 PE=1 SV=2;	PF04389.19	Peptidase_M28	Peptidase family M28
TraesCS2B02G007400	3.07	6.59667	0.493	-1.02162	4.293e-07	2.45412e-05	yes	down	-	GO:0016021;GO:0005886;GO:0030246;GO:0005524;GO:000467	CC:integral component of membrane;CC:plasma membrane;MF:carbohydrate binding;MF:ATP binding;MF:protein kinase activity;	------	------	------	------	COG0515	T:Signal transduction mechanisms	KAF7005408.1	hypothetical protein CFC21_020533 [Triticum aestivum]	sp|Q9LXA5|LRK91_ARATH;	L-type lectin-domain containing receptor kinase IX.1 OS=Arabidopsis thaliana OX=3702 GN=LECRK91 PE=1 SV=1;	PF00139.21;PF18483.3	Lectin_legB;Bact_lectin	Legume lectin domain;Bacterial lectin
TraesCS2B02G008300	1.84	0.743333	2.521	1.33426	0.00350358	0.047175	yes	up	Serine/threonine-protein kinase [Source:UniProtKB/TrEMBL;Acc:A0A1D5U8T4]	GO:0006468;GO:0048544;GO:0016021;GO:0004674;GO:0106311;GO:0004672;GO:0106310;GO:000552	BP:protein phosphorylation;BP:recognition of pollen;CC:integral component of membrane;MF:protein serine/threonine kinase activity;MF:old GO;MF:protein kinase activity;MF:old GO;MF:ATP binding;	------	------	------	------	COG0515	T:Signal transduction mechanisms	KAF7005416.1	hypothetical protein CFC21_020542 [Triticum aestivum]	sp|O64477|Y2913_ARATH;	G-type lectin S-receptor-like serine/threonine-protein kinase At2g19130 OS=Arabidopsis thaliana OX=3702 GN=At2g19130 PE=2 SV=1;	PF00069.27;PF07714.19;PF01453.26;PF08276.13;PF00954.22;PF00024.28	Pkinase;PK_Tyr_Ser-Thr;B_lectin;PAN_2;S_locus_glycop;PAN_1	Protein kinase domain;Protein tyrosine and serine/threonine kinase;D-mannose binding lectin;PAN-like domain;S-locus glycoprotein domain;PAN domain
TraesCS2B02G010600	1.92	6.67	0.294	-1.76375	2.43799e-05	0.000843647	yes	down	-	GO:0016021;GO:0004497;GO:0016705;GO:0005506;GO:002003	CC:integral component of membrane;MF:monooxygenase activity;MF:oxidoreductase activity, acting on paired donors, with incorporation or reduction of molecular oxygen;MF:iron ion binding;MF:heme binding;	K24184	CYP89A	------	------	COG2124	Q:Secondary metabolites biosynthesis, transport and catabolism	XP_037482718.1	cytochrome P450 89A2-like [Triticum dicoccoides]	sp|Q42602|C89A2_ARATH;	Cytochrome P450 89A2 OS=Arabidopsis thaliana OX=3702 GN=CYP89A2 PE=2 SV=2;	PF00067.24	p450	Cytochrome P450
TraesCS2B02G012100	0.45	0.0766667	5.938	2.56999	0.00102	0.018255	yes	up	-	GO:0055085;GO:0016021;GO:0140359;GO:0042626;GO:000552	BP:transmembrane transport;CC:integral component of membrane;MF:ABC-type transmembrane transporter activity;MF:ATPase activity, coupled to transmembrane movement of substances;MF:ATP binding;	K05658	ABCB1, CD243	map02010	ABC transporters	COG1132	V:Defense mechanisms	KAF7005466.1	hypothetical protein CFC21_020586 [Triticum aestivum]	sp|Q9FWX7|AB11B_ARATH;	ABC transporter B family member 11 OS=Arabidopsis thaliana OX=3702 GN=ABCB11 PE=2 SV=1;	PF00664.25;PF00005.29;PF02463.21;PF13555.8;PF09818.11	ABC_membrane;ABC_tran;SMC_N;AAA_29;ABC_ATPase	ABC transporter transmembrane region;ABC transporter;RecF/RecN/SMC N terminal domain;P-loop containing region of AAA domain;Predicted ATPase of the ABC class
TraesCS2B02G012300	3.29	1.10333	3.026	1.59718	5.41735e-09	4.53238e-07	yes	up	-	GO:0055085;GO:0016021;GO:0140359;GO:0005524;GO:004262	BP:transmembrane transport;CC:integral component of membrane;MF:ABC-type transmembrane transporter activity;MF:ATP binding;MF:ATPase activity, coupled to transmembrane movement of substances;	K05658	ABCB1, CD243	map02010	ABC transporters	COG1132	V:Defense mechanisms	KAF7005469.1	hypothetical protein CFC21_020588 [Triticum aestivum]	sp|Q9FWX7|AB11B_ARATH;	ABC transporter B family member 11 OS=Arabidopsis thaliana OX=3702 GN=ABCB11 PE=2 SV=1;	PF00664.25;PF00005.29;PF02463.21;PF13401.8;PF09818.11;PF13555.8	ABC_membrane;ABC_tran;SMC_N;AAA_22;ABC_ATPase;AAA_29	ABC transporter transmembrane region;ABC transporter;RecF/RecN/SMC N terminal domain;AAA domain;Predicted ATPase of the ABC class;P-loop containing region of AAA domain
TraesCS2B02G013000	0.16	0.486667	0.328	-1.60678	0.000904428	0.0166752	yes	down	-	GO:0006857;GO:0055085;GO:0016021;GO:0016020;GO:002285	BP:oligopeptide transport;BP:transmembrane transport;CC:integral component of membrane;CC:membrane;MF:transmembrane transporter activity;	K14638;K13496	SLC15A3_4, PHT;UGT73C	map00908	Zeatin biosynthesis	COG3104	E:Amino acid transport and metabolism	XP_037482703.1	protein NRT1/ PTR FAMILY 8.5-like [Triticum dicoccoides]	sp|Q93Z20|PTR17_ARATH;	Protein NRT1/ PTR FAMILY 8.5 OS=Arabidopsis thaliana OX=3702 GN=NPF8.5 PE=2 SV=1;	PF00854.23	PTR2	POT family
TraesCS2B02G025600	1.39667	0.493333	2.917	1.54445	0.000561566	0.0114694	yes	up	-	GO:000552	MF:ATP binding;	------	------	------	------	COG4886	S:Function unknown	XP_037481836.1	uncharacterized protein LOC119360187 [Triticum dicoccoides]	------	------	PF18052.3	Rx_N	Rx N-terminal domain
TraesCS2B02G027100	1.38	0.11	12.854	3.68417	8.48298e-08	5.61923e-06	yes	up	-	------	------	------	------	------	------	COG4886	S:Function unknown	KAF7005639.1	hypothetical protein CFC21_020747 [Triticum aestivum]	sp|Q9LRR4|R13L1_ARATH;	Putative disease resistance RPP13-like protein 1 OS=Arabidopsis thaliana OX=3702 GN=RPPL1 PE=3 SV=1;	PF18052.3	Rx_N	Rx N-terminal domain
TraesCS2B02G035400	4.99333	1.86667	2.823	1.49709	2.3041e-10	2.41119e-08	yes	up	-	GO:0006468;GO:0045927;GO:0004674;GO:0005524;GO:000467	BP:protein phosphorylation;BP:positive regulation of growth;MF:protein serine/threonine kinase activity;MF:ATP binding;MF:protein kinase activity;	K17302	COPB2, SEC27	------	------	ENOG410XNNY	S:Function unknown	KAF7005739.1	hypothetical protein CFC21_020842 [Triticum aestivum]	sp|Q9SXB5|Y1135_ARATH;	G-type lectin S-receptor-like serine/threonine-protein kinase At1g11303 OS=Arabidopsis thaliana OX=3702 GN=At1g11303 PE=3 SV=1;	PF00069.27;PF07714.19;PF14299.8;PF03109.18	Pkinase;PK_Tyr_Ser-Thr;PP2;ABC1	Protein kinase domain;Protein tyrosine and serine/threonine kinase;Phloem protein 2;ABC1 atypical kinase-like domain
TraesCS2B02G037700	1.32667	8.89	0.153	-2.70739	1.25118e-14	2.17867e-12	yes	down	-	GO:0016021;GO:0004497;GO:0016705;GO:0005506;GO:002003	CC:integral component of membrane;MF:monooxygenase activity;MF:oxidoreductase activity, acting on paired donors, with incorporation or reduction of molecular oxygen;MF:iron ion binding;MF:heme binding;	K24184	CYP89A	------	------	COG2124	Q:Secondary metabolites biosynthesis, transport and catabolism	XP_037481866.1	cytochrome P450 89A2-like [Triticum dicoccoides]	sp|P37123|C77A1_SOLME;	Cytochrome P450 77A1;	PF00067.24	p450	Cytochrome P450
TraesCS2B02G040500	0.583333	0	101.191	6.66094	1.51254e-06	7.48744e-05	yes	up	Glycosyltransferase [Source:UniProtKB/TrEMBL;Acc:A0A1D5U8K8]	GO:0016758;GO:000819	MF:transferase activity, transferring hexosyl groups;MF:UDP-glycosyltransferase activity;	------	------	------	------	COG1819	S:Function unknown	KAF7005786.1	hypothetical protein CFC21_020886 [Triticum aestivum]	sp|Q2V6J9|UFOG7_FRAAN;	UDP-glucose flavonoid 3-O-glucosyltransferase 7 OS=Fragaria ananassa OX=3747 GN=GT7 PE=1 SV=1;	PF00201.20	UDPGT	UDP-glucoronosyl and UDP-glucosyl transferase
TraesCS2B02G040600	3.87333	0.966667	4.111	2.03962	2.35335e-09	2.08856e-07	yes	up	-	GO:0016758;GO:0016740;GO:000819	MF:transferase activity, transferring hexosyl groups;MF:transferase activity;MF:UDP-glycosyltransferase activity;	------	------	------	------	COG1819	S:Function unknown	KAF7005787.1	hypothetical protein CFC21_020887 [Triticum aestivum]	sp|Q2V6J9|UFOG7_FRAAN;	UDP-glucose flavonoid 3-O-glucosyltransferase 7 OS=Fragaria ananassa OX=3747 GN=GT7 PE=1 SV=1;	PF00201.20	UDPGT	UDP-glucoronosyl and UDP-glucosyl transferase
TraesCS2B02G042000	1.06333	2.77	0.39	-1.3597	0.00368725	0.0489606	yes	down	Glycosyltransferase [Source:UniProtKB/TrEMBL;Acc:W5BNE2]	GO:0016758;GO:000819	MF:transferase activity, transferring hexosyl groups;MF:UDP-glycosyltransferase activity;	------	------	------	------	COG1819	S:Function unknown	KAF7005801.1	hypothetical protein CFC21_020901 [Triticum aestivum]	sp|F8WKW1|UGT2_GARJA;	7-deoxyloganetin glucosyltransferase OS=Gardenia jasminoides OX=114476 GN=UGT85A24 PE=1 SV=1;	PF00201.20	UDPGT	UDP-glucoronosyl and UDP-glucosyl transferase
TraesCS2B02G043600	7.33	3.13667	2.368	1.24349	0.000227408	0.00549526	yes	up	-	GO:0005524;GO:004353	MF:ATP binding;MF:ADP binding;	------	------	------	------	COG4886	S:Function unknown	XP_037482865.1	putative disease resistance protein RGA3 [Triticum dicoccoides]	sp|Q7XA42|RGA1_SOLBU;	Putative disease resistance protein RGA1 OS=Solanum bulbocastanum OX=147425 GN=RGA1 PE=2 SV=2;	PF00931.24;PF18052.3;PF13191.8	NB-ARC;Rx_N;AAA_16	NB-ARC domain;Rx N-terminal domain;AAA ATPase domain
TraesCS2B02G046800	0.713333	3.3	0.236	-2.08129	1.16666e-05	0.000452125	yes	down	-	GO:001678	MF:hydrolase activity;	K01061	E3.1.1.45	------	------	COG0412	Q:Secondary metabolites biosynthesis, transport and catabolism	KAF7005857.1	hypothetical protein CFC21_020957 [Triticum aestivum]	sp|P46209|USF_AQUPY;	Protein usf OS=Aquifex pyrophilus OX=2714 GN=usf PE=4 SV=1;	PF01738.20;PF02230.18	DLH;Abhydrolase_2	Dienelactone hydrolase family;Phospholipase/Carboxylesterase
TraesCS2B02G047400	27.5833	0.33	85.424	6.41658	1.58011e-122	3.17277e-119	yes	up	Heat shock protein 90 [Source:UniProtKB/TrEMBL;Acc:F4Y590]	GO:0061077;GO:0006457;GO:0009816;GO:0050821;GO:0034605;GO:0005829;GO:0005886;GO:0032991;GO:0048471;GO:0051082;GO:0000166;GO:0016887;GO:000552	BP:chaperone-mediated protein folding;BP:protein folding;BP:defense response to bacterium, incompatible interaction;BP:protein stabilization;BP:cellular response to heat;CC:cytosol;CC:plasma membrane;CC:macromolecular complex;CC:perinuclear region of cytoplasm;MF:unfolded protein binding;MF:nucleotide binding;MF:ATPase activity;MF:ATP binding;	K04079	HSP90A, htpG	map04626;map04141	Plant-pathogen interaction;Protein processing in endoplasmic reticulum	COG0326	O:Posttranslational modification, protein turnover, chaperones	ADF31755.1	heat shock protein 90 [Triticum aestivum]	sp|Q08277|HSP82_MAIZE;	Heat shock protein 82 OS=Zea mays OX=4577 GN=HSP82 PE=3 SV=1;	PF00183.20;PF02518.28;PF13589.8	HSP90;HATPase_c;HATPase_c_3	Hsp90 protein;Histidine kinase-, DNA gyrase B-, and HSP90-like ATPase;Histidine kinase-, DNA gyrase B-, and HSP90-like ATPase
TraesCS2B02G060800	24.04	0.0866667	401.988	8.65101	1.62967e-29	7.07518e-27	yes	up	Nicotianamine synthase [Source:UniProtKB/TrEMBL;Acc:W5BMA4]	GO:0030418;GO:003041	BP:nicotianamine biosynthetic process;MF:nicotianamine synthase activity;	K05953	E2.5.1.43	------	------	ENOG4111NF0	E:Amino acid transport and metabolism	AND77078.1	nicotianamine synthase [Triticum aestivum]	sp|Q9ZQV7|NAS2_HORVU;	Probable nicotianamine synthase 2 OS=Hordeum vulgare OX=4513 GN=NAS2 PE=2 SV=1;	PF03059.18;PF13649.8	NAS;Methyltransf_25	Nicotianamine synthase protein;Methyltransferase domain
TraesCS2B02G063400	7.37	27.11	0.282	-1.82519	4.21046e-10	4.22717e-08	yes	down	Sulfotransferase [Source:UniProtKB/TrEMBL;Acc:A0A341QJ53]	GO:000814	MF:sulfotransferase activity;	------	------	------	------	ENOG4111H56	S:Function unknown	KAF7006042.1	hypothetical protein CFC21_021115 [Triticum aestivum]	sp|Q9M1V2|SOT5_ARATH;	Cytosolic sulfotransferase 5 OS=Arabidopsis thaliana OX=3702 GN=SOT5 PE=1 SV=1;	PF00685.29;PF13469.8	Sulfotransfer_1;Sulfotransfer_3	Sulfotransferase domain;Sulfotransferase family
TraesCS2B02G063500	15.1967	42.7933	0.375	-1.41389	1.55992e-09	1.42373e-07	yes	down	Sulfotransferase [Source:UniProtKB/TrEMBL;Acc:A0A341QGQ3]	GO:000814	MF:sulfotransferase activity;	------	------	------	------	ENOG4111H56	S:Function unknown	KAF7006043.1	hypothetical protein CFC21_021116 [Triticum aestivum]	sp|Q8L5A7|SOT15_ARATH;	Cytosolic sulfotransferase 15 OS=Arabidopsis thaliana OX=3702 GN=SOT15 PE=1 SV=1;	PF00685.29;PF13469.8	Sulfotransfer_1;Sulfotransfer_3	Sulfotransferase domain;Sulfotransferase family
TraesCS2B02G063900	99.8167	35.48	2.876	1.52421	1.86941e-20	4.9841e-18	yes	up	Peptidylprolyl isomerase [Source:UniProtKB/TrEMBL;Acc:W5BIR7]	GO:0000413;GO:0061077;GO:0005737;GO:0016021;GO:0003755;GO:000551	BP:protein peptidyl-prolyl isomerization;BP:chaperone-mediated protein folding;CC:cytoplasm;CC:integral component of membrane;MF:peptidyl-prolyl cis-trans isomerase activity;MF:protein binding;	K09571	FKBP4_5	------	------	COG0545	O:Posttranslational modification, protein turnover, chaperones	XP_037483030.1	peptidyl-prolyl cis-trans isomerase FKBP62-like [Triticum dicoccoides]	sp|Q9FJL3|FKB65_ARATH;	Peptidyl-prolyl cis-trans isomerase FKBP65 OS=Arabidopsis thaliana OX=3702 GN=FKBP65 PE=1 SV=1;	PF00254.30;PF00515.30;PF07719.19;PF13181.8;PF14559.8	FKBP_C;TPR_1;TPR_2;TPR_8;TPR_19	FKBP-type peptidyl-prolyl cis-trans isomerase;Tetratricopeptide repeat;Tetratricopeptide repeat;Tetratricopeptide repeat;Tetratricopeptide repeat
TraesCS2B02G064600	0.576667	2.54	0.232	-2.10604	6.39773e-05	0.00192724	yes	down	-	GO:0016021;GO:0004497;GO:0016705;GO:0005506;GO:002003	CC:integral component of membrane;MF:monooxygenase activity;MF:oxidoreductase activity, acting on paired donors, with incorporation or reduction of molecular oxygen;MF:iron ion binding;MF:heme binding;	K24184	CYP89A	------	------	COG2124	Q:Secondary metabolites biosynthesis, transport and catabolism	KAF7006054.1	hypothetical protein CFC21_021127 [Triticum aestivum]	sp|Q9SRQ1|C89A9_ARATH;	Cytochrome P450 89A9 OS=Arabidopsis thaliana OX=3702 GN=CYP89A9 PE=2 SV=1;	PF00067.24	p450	Cytochrome P450
TraesCS2B02G066000	10.4267	22.8467	0.472	-1.08239	4.68827e-12	6.22396e-10	yes	down	-	GO:0046872;GO:0051213;GO:001649	MF:metal ion binding;MF:dioxygenase activity;MF:oxidoreductase activity;	K13229	BX6	map00402	Benzoxazinoid biosynthesis	COG3491	S:Function unknown	KAF7006077.1	hypothetical protein CFC21_021147 [Triticum aestivum]	sp|Q84TC2|BX6_MAIZE;	DIBOA-glucoside dioxygenase BX6 OS=Zea mays OX=4577 GN=BX6 PE=1 SV=1;	PF03171.22;PF14226.8	2OG-FeII_Oxy;DIOX_N	2OG-F;non-haem dioxygenase in morphine synthesis N-terminal
TraesCS2B02G067300	8.63333	17.1733	0.497	-1.00794	6.3787e-12	8.31353e-10	yes	down	-	GO:001649	MF:oxidoreductase activity;	K00574	cfa	------	------	COG2230	M:Cell wall/membrane/envelope biogenesis	KAF7006085.1	hypothetical protein CFC21_021151 [Triticum aestivum]	sp|O53732|UFAA1_MYCTU;	Tuberculostearic acid methyltransferase UfaA1 OS=Mycobacterium tuberculosis;	PF02353.22;PF01593.26;PF13649.8;PF13450.8;PF08241.14;PF13489.8;PF13847.8;PF08242.14;PF01266.26;PF07992.16;PF05175.16;PF08123.15;PF00890.26;PF00070.29;PF12847.9;PF12831.9	CMAS;Amino_oxidase;Methyltransf_25;NAD_binding_8;Methyltransf_11;Methyltransf_23;Methyltransf_31;Methyltransf_12;DAO;Pyr_redox_2;MTS;DOT1;FAD_binding_2;Pyr_redox;Methyltransf_18;FAD_oxidored	Mycolic acid cyclopropane synthetase;Flavin containing amine oxidoreductase;Methyltransferase domain;NA;Methyltransferase domain;Methyltransferase domain;Methyltransferase domain;Methyltransferase domain;FAD dependent oxidoreductase;Pyridine nucleotide-disulphide oxidoreductase;Methyltransferase small domain;Histone methylation protein DOT1;FAD binding domain;Pyridine nucleotide-disulphide oxidor…
TraesCS2B02G068800	5.32667	14.3233	0.382	-1.38829	7.21672e-06	0.00029554	yes	down	Sulfotransferase [Source:UniProtKB/TrEMBL;Acc:A0A1D5UAJ5]	GO:000814	MF:sulfotransferase activity;	------	------	------	------	ENOG4111H56	S:Function unknown	KAF7006101.1	hypothetical protein CFC21_021167 [Triticum aestivum]	sp|Q9C9D0|SOT16_ARATH;	Cytosolic sulfotransferase 16 OS=Arabidopsis thaliana OX=3702 GN=SOT16 PE=1 SV=1;	PF00685.29;PF13469.8	Sulfotransfer_1;Sulfotransfer_3	Sulfotransferase domain;Sulfotransferase family
TraesCS2B02G073400	0.436667	0.136667	3.22	1.68724	0.000126072	0.00338231	yes	up	-	GO:0016021;GO:000551	CC:integral component of membrane;MF:protein binding;	------	------	------	------	COG4886	S:Function unknown	XP_037483073.1	receptor-like protein 15 [Triticum dicoccoides]	sp|Q9C6A8|RLP15_ARATH;	Receptor-like protein 15 OS=Arabidopsis thaliana OX=3702 GN=RLP15 PE=3 SV=1;	PF13855.8;PF12799.9;PF08263.14	LRR_8;LRR_4;LRRNT_2	Leucine rich repeat;Leucine Rich repeats;Leucine rich repeat N-terminal domain
TraesCS2B02G077100	3.07	13.6367	0.233	-2.10164	4.80623e-06	0.000207401	yes	down	-	GO:0030001;GO:004687	BP:metal ion transport;MF:metal ion binding;	------	------	------	------	COG2608	S:Function unknown	XP_020193026.1	heavy metal-associated isoprenylated plant protein 27 [Aegilops tauschii subsp. strangulata]	sp|Q67ZW1|HIP27_ARATH;	Heavy metal-associated isoprenylated plant protein 27 OS=Arabidopsis thaliana OX=3702 GN=HIPP27 PE=1 SV=1;	PF00403.28	HMA	Heavy-metal-associated domain
TraesCS2B02G079900	0.446667	1.78333	0.254	-1.97947	4.07988e-05	0.0013114	yes	down	-	------	------	------	------	------	------	ENOG4111WGZ	S:Function unknown	KAF7006238.1	hypothetical protein CFC21_021291 [Triticum aestivum]	------	------	PF01323.22;PF13462.8	DSBA;Thioredoxin_4	DSBA-like thioredoxin domain;Thioredoxin
TraesCS2B02G080500	0.57	3.49667	0.164	-2.60764	5.20196e-06	0.000222238	yes	down	Glycosyltransferase [Source:UniProtKB/TrEMBL;Acc:W5BJ25]	GO:0016758;GO:000819	MF:transferase activity, transferring hexosyl groups;MF:UDP-glycosyltransferase activity;	------	------	------	------	COG1819	S:Function unknown	KAF7006245.1	hypothetical protein CFC21_021299 [Triticum aestivum]	sp|Q6VAA9|U73E1_STERE;	UDP-glycosyltransferase 73E1 OS=Stevia rebaudiana OX=55670 GN=UGT73E1 PE=2 SV=1;	PF00201.20	UDPGT	UDP-glucoronosyl and UDP-glucosyl transferase
TraesCS2B02G086200	1.71333	5.84	0.3	-1.73786	2.03164e-09	1.81802e-07	yes	down	-	------	------	------	------	------	------	ENOG410XNV7	O:Posttranslational modification, protein turnover, chaperones	KAF7006298.1	hypothetical protein CFC21_021348 [Triticum aestivum]	sp|Q766C3|NEP1_NEPGR;	Aspartic proteinase nepenthesin-1 OS=Nepenthes gracilis OX=150966 GN=nep1 PE=1 SV=1;	PF14543.8;PF14541.8;PF00026.25	TAXi_N;TAXi_C;Asp	Xylanase inhibitor N-terminal;Xylanase inhibitor C-terminal;Eukaryotic aspartyl protease
TraesCS2B02G087400	4.63667	14.1567	0.335	-1.57719	9.80124e-10	9.26131e-08	yes	down	-	GO:0000302;GO:0006979;GO:0042744;GO:0034599;GO:0005778;GO:0016021;GO:0009507;GO:0020037;GO:0016688;GO:0046872;GO:000460	BP:response to reactive oxygen species;BP:response to oxidative stress;BP:hydrogen peroxide catabolic process;BP:cellular response to oxidative stress;CC:peroxisomal membrane;CC:integral component of membrane;CC:chloroplast;MF:heme binding;MF:L-ascorbate peroxidase activity;MF:metal ion binding;MF:peroxidase activity;	K00434	E1.11.1.11	map00480;map00053	Glutathione metabolism;Ascorbate and aldarate metabolism	COG0376	P:Inorganic ion transport and metabolism	XP_037483232.1	probable L-ascorbate peroxidase 3, peroxisomal [Triticum dicoccoides]	sp|Q0JEQ2|APX3_ORYSJ;	Probable L-ascorbate peroxidase 3, peroxisomal OS=Oryza sativa subsp. japonica OX=39947 GN=APX3 PE=2 SV=1;	PF00141.25	peroxidase	Peroxidase
TraesCS2B02G095900	9.98	0.97	10.511	3.39383	4.15196e-32	1.97615e-29	yes	up	Putative transcription factor bHLH [Source:UniProtKB/TrEMBL;Acc:W5BLT2]	GO:004698	MF:protein dimerization activity;	------	------	------	------	ENOG410YN73	K:Transcription	AJD09164.1	putative transcription factor bHLH [Triticum aestivum]	sp|Q10KL8|IRO3_ORYSJ;	Protein IRON-RELATED TRANSCRIPTION FACTOR 3 OS=Oryza sativa subsp. japonica OX=39947 GN=IRO3 PE=2 SV=1;	PF00010.28	HLH	Helix-loop-helix DNA-binding domain
TraesCS2B02G097800	27.49	11.5733	2.434	1.28309	9.26115e-11	1.0207e-08	yes	up	MLO-like protein [Source:UniProtKB/TrEMBL;Acc:W5BP96]	GO:0009607;GO:0006952;GO:0016021;GO:0016020;GO:0110165;GO:000551	BP:response to biotic stimulus;BP:defense response;CC:integral component of membrane;CC:membrane;CC:cellular anatomical entity;MF:calmodulin binding;	K08472	MLO	------	------	ENOG410ZS5B	M:Cell wall/membrane/envelope biogenesis	KAF7006440.1	hypothetical protein CFC21_021487 [Triticum aestivum]	sp|O49621|MLO1_ARATH;	MLO-like protein 1 OS=Arabidopsis thaliana OX=3702 GN=MLO1 PE=1 SV=1;	PF03094.17	Mlo	Mlo family
TraesCS2B02G098900	6.48	2.73	2.462	1.29992	3.83802e-07	2.21571e-05	yes	up	-	------	------	------	------	------	------	ENOG410YMY7	S:Function unknown	KAF7006456.1	hypothetical protein CFC21_021498 [Triticum aestivum]	------	------	PF14009.8	PADRE	PADRE domain
TraesCS2B02G099200	4.68333	2.28	2.14	1.09793	0.000761279	0.0145365	yes	up	-	------	------	------	------	------	------	ENOG410YMY7	S:Function unknown	KAF7006458.1	hypothetical protein CFC21_021500 [Triticum aestivum]	------	------	PF14009.8	PADRE	PADRE domain
TraesCS2B02G103200	6.30333	2.57667	2.529	1.3384	0.000881004	0.0162983	yes	up	-	GO:001602	CC:integral component of membrane;	------	------	------	------	ENOG41116DC	S:Function unknown	KAF7006503.1	hypothetical protein CFC21_021540 [Triticum aestivum]	------	------	PF04578.15	DUF594	Protein of unknown function, DUF594
TraesCS2B02G105900	3.67667	0.533333	7	2.80745	3.6448e-05	0.00119303	yes	up	-	GO:000370	MF:transcription factor activity, sequence-specific DNA binding;	------	------	------	------	COG5048	S:Function unknown	XP_037488683.1	zinc finger protein 36-like [Triticum dicoccoides]	sp|Q75KE5|ZFP36_ORYSJ;	Zinc finger protein 36 OS=Oryza sativa subsp. japonica OX=39947 GN=ZFP36 PE=2 SV=1;	PF13912.8;PF13894.8	zf-C2H2_6;zf-C2H2_4	C2H2-type zinc finger;C2H2-type zinc finger
TraesCS2B02G109700	0.233333	1.42333	0.165	-2.59863	0.000911866	0.0167718	yes	down	Hexosyltransferase [Source:UniProtKB/TrEMBL;Acc:W5BPL7]	GO:0006012;GO:0047216;GO:001675	BP:galactose metabolic process;MF:inositol 3-alpha-galactosyltransferase activity;MF:transferase activity, transferring glycosyl groups;	K18819	GOLS	map00052	Galactose metabolism	COG5597	O:Posttranslational modification, protein turnover, chaperones	KAF7006567.1	hypothetical protein CFC21_021604 [Triticum aestivum]	sp|Q9FXB2|GOLS2_ARATH;	Galactinol synthase 2 OS=Arabidopsis thaliana OX=3702 GN=GOLS2 PE=1 SV=1;	PF01501.22;PF11051.10	Glyco_transf_8;Mannosyl_trans3	Glycosyl transferase family 8;Mannosyltransferase putative
TraesCS2B02G111700	0.76	2.1	0.373	-1.42403	1.64985e-05	0.000604041	yes	down	-	------	------	------	------	------	------	ENOG41116DM	S:Function unknown	KAF7006595.1	hypothetical protein CFC21_021630 [Triticum aestivum]	sp|Q38834|R13L4_ARATH;	Disease resistance RPP13-like protein 4 OS=Arabidopsis thaliana OX=3702 GN=RPP13L4 PE=1 SV=2;	------	------	------
TraesCS2B02G112000	6.32333	1.85667	3.487	1.802	6.03651e-21	1.64352e-18	yes	up	-	GO:0031123;GO:0043631;GO:0006397;GO:0005634;GO:0016021;GO:0016779;GO:0004652;GO:0003723;GO:000552	BP:RNA 3'-end processing;BP:RNA polyadenylation;BP:mRNA processing;CC:nucleus;CC:integral component of membrane;MF:nucleotidyltransferase activity;MF:polynucleotide adenylyltransferase activity;MF:RNA binding;MF:ATP binding;	K14376	PAP	map03015	mRNA surveillance pathway	COG5186	A:RNA processing and modification	KAF7006598.1	hypothetical protein CFC21_021633 [Triticum aestivum]	sp|Q56XM9|PAPS3_ARATH;	Nuclear pol;	PF04928.19;PF01909.25	PAP_central;NTP_transf_2	Pol;Nucleotidyltransferase domain
TraesCS2B02G112800	2.98	16.53	0.184	-2.44065	0.000762959	0.0145566	yes	down	Hexosyltransferase [Source:UniProtKB/TrEMBL;Acc:A0A1D6RMU2]	GO:0006012;GO:0047216;GO:0016740;GO:001675	BP:galactose metabolic process;MF:inositol 3-alpha-galactosyltransferase activity;MF:transferase activity;MF:transferase activity, transferring glycosyl groups;	K18819	GOLS	map00052	Galactose metabolism	COG5597	O:Posttranslational modification, protein turnover, chaperones	XP_037483424.1	galactinol synthase 3-like [Triticum dicoccoides]	sp|O80518|GOLS3_ARATH;	Galactinol synthase 3 OS=Arabidopsis thaliana OX=3702 GN=GOLS3 PE=1 SV=1;	PF01501.22;PF11051.10	Glyco_transf_8;Mannosyl_trans3	Glycosyl transferase family 8;Mannosyltransferase putative
TraesCS2B02G117900	6.81333	2.88333	2.458	1.29734	2.54119e-08	1.87035e-06	yes	up	-	GO:0048830;GO:0010311;GO:0005634;GO:0003700;GO:000367	BP:adventitious root development;BP:lateral root formation;CC:nucleus;MF:transcription factor activity, sequence-specific DNA binding;MF:DNA binding;	------	------	------	------	ENOG410YGSG	K:Transcription	XP_037488722.1	WUSCHEL-related homeobox 11-like [Triticum dicoccoides]	sp|A2XG77|WOX6_ORYSI;	WUSCHEL-related homeobox 6 OS=Oryza sativa subsp. indica OX=39946 GN=WOX6 PE=3 SV=1;	PF00046.31;PF12440.10	Homeodomain;MAGE_N	Homeodomain;Melanoma associated antigen family N terminal
TraesCS2B02G118700	1.73	0.433333	4.042	2.01508	1.90237e-06	9.1906e-05	yes	up	-	------	------	------	------	------	------	ENOG410YRN6;ENOG4111FUQ	S:Function unknown;	VAH42058.1	unnamed protein product [Triticum turgidum subsp. durum]	sp|Q6Z4N6|40G2_ORYSJ;	Ricin B-like lectin R40G2 OS=Oryza sativa subsp. japonica OX=39947 GN=R40G2 PE=2 SV=1;	PF14200.8	RicinB_lectin_2	Ricin-type beta-trefoil lectin domain-like
TraesCS2B02G118900	9.06	26.6467	0.355	-1.49564	6.38197e-07	3.50784e-05	yes	down	-	------	------	------	------	------	------	ENOG410YRN6	S:Function unknown	KAF7006682.1	hypothetical protein CFC21_021702 [Triticum aestivum]	sp|Q6Z4N4|40G3_ORYSJ;	Ricin B-like lectin R40G3 OS=Oryza sativa subsp. japonica OX=39947 GN=R40G3 PE=2 SV=1;	PF14200.8	RicinB_lectin_2	Ricin-type beta-trefoil lectin domain-like
TraesCS2B02G121800	3.21	0.89	3.844	1.94272	6.0192e-08	4.12321e-06	yes	up	-	GO:0006355;GO:0005634;GO:0003700;GO:004356	BP:regulation of transcription, DNA-templated;CC:nucleus;MF:transcription factor activity, sequence-specific DNA binding;MF:sequence-specific DNA binding;	------	------	------	------	ENOG4110522	K:Transcription	KAF7006720.1	hypothetical protein CFC21_021729 [Triticum aestivum]	sp|Q9SKD9|WRK46_ARATH;	Probable WRKY transcription factor 46 OS=Arabidopsis thaliana OX=3702 GN=WRKY46 PE=1 SV=1;	PF03106.17	WRKY	WRKY DNA -binding domain
TraesCS2B02G124300	3.31	7.98667	0.449	-1.15483	0.000380565	0.00840591	yes	down	Peroxidase [Source:UniProtKB/TrEMBL;Acc:W5BJQ7]	GO:0006979;GO:0042744;GO:0005576;GO:0020037;GO:0046872;GO:000460	BP:response to oxidative stress;BP:hydrogen peroxide catabolic process;CC:extracellular region;MF:heme binding;MF:metal ion binding;MF:peroxidase activity;	K00430	E1.11.1.7	map00940	Phenylpropanoid biosynthesis	ENOG410ZJP7	S:Function unknown	KAF7006749.1	hypothetical protein CFC21_021757 [Triticum aestivum]	sp|P22195|PER1_ARAHY;	Cationic peroxidase 1 OS=Arachis hypogaea OX=3818 GN=PNC1 PE=1 SV=2;	PF00141.25	peroxidase	Peroxidase
TraesCS2B02G124600	2.24333	0.746667	3.032	1.60013	0.000306429	0.00704004	yes	up	Peroxidase [Source:UniProtKB/TrEMBL;Acc:A0A1D5UFJ5]	GO:0006979;GO:0042744;GO:0005576;GO:0020037;GO:0046872;GO:000460	BP:response to oxidative stress;BP:hydrogen peroxide catabolic process;CC:extracellular region;MF:heme binding;MF:metal ion binding;MF:peroxidase activity;	K00430	E1.11.1.7	map00940	Phenylpropanoid biosynthesis	ENOG410YAA5	S:Function unknown	XP_037483536.1	peroxidase 2-like [Triticum dicoccoides]	sp|A2YPX3|PER2_ORYSI;	Peroxidase 2 OS=Oryza sativa subsp. indica OX=39946 GN=PRX112 PE=3 SV=2;	PF00141.25	peroxidase	Peroxidase
TraesCS2B02G124800	3.83667	0.586667	6.529	2.70676	6.44823e-07	3.54123e-05	yes	up	Peroxidase [Source:UniProtKB/TrEMBL;Acc:C6ETB3]	GO:0006979;GO:0098869;GO:0042744;GO:0005576;GO:0020037;GO:0046872;GO:0004601;GO:001649	BP:response to oxidative stress;BP:cellular oxidant detoxification;BP:hydrogen peroxide catabolic process;CC:extracellular region;MF:heme binding;MF:metal ion binding;MF:peroxidase activity;MF:oxidoreductase activity;	K00430	E1.11.1.7	map00940	Phenylpropanoid biosynthesis	ENOG410YAA5	S:Function unknown	XP_037483535.1	peroxidase 1 [Triticum dicoccoides]	sp|P27337|PER1_HORVU;	Peroxidase 1 OS=Hordeum vulgare OX=4513 PE=2 SV=1;	PF00141.25	peroxidase	Peroxidase
TraesCS2B02G135100	0.576667	1.39	0.424	-1.23804	0.00173045	0.0275696	yes	down	-	------	------	------	------	------	------	ENOG41115GJ;ENOG41107PZ	S:Function unknown;	VAH42467.1	unnamed protein product [Triticum turgidum subsp. durum]	sp|O04133|SRC2_SOYBN;	Protein SRC2 OS=Glycine max OX=3847 GN=SRC2 PE=2 SV=1;	PF00168.32	C2	C2 domain
TraesCS2B02G137700	6.39667	13.8333	0.488	-1.03431	0.000979615	0.0176939	yes	down	-	------	------	------	------	------	------	------	------	KAF7006912.1	hypothetical protein CFC21_021900 [Triticum aestivum]	------	------	PF05887.13	Trypan_PARP	Procyclic acidic repetitive protein
TraesCS2B02G148400	15.6867	6.93667	2.41	1.26892	1.51954e-08	1.17919e-06	yes	up	Cysteine proteinase inhibitor [Source:UniProtKB/TrEMBL;Acc:A0A341QTI5]	GO:0006952;GO:000486	BP:defense response;MF:cysteine-type endopeptidase inhibitor activity;	------	------	------	------	ENOG411195Y	S:Function unknown	KAF7007034.1	hypothetical protein CFC21_022009 [Triticum aestivum]	sp|Q10J94|CYT8_ORYSJ;	Cysteine proteinase inhibitor 8 OS=Oryza sativa subsp. japonica OX=39947 GN=Os03g0429000 PE=2 SV=1;	PF16845.7;PF00031.23	SQAPI;Cystatin	Aspartic acid proteinase inhibitor;Cystatin domain
TraesCS2B02G149100	13.45	5.39333	2.599	1.37823	7.59722e-12	9.78639e-10	yes	up	-	GO:0006487;GO:0006488;GO:0006489;GO:0005789;GO:0016021;GO:0016757;GO:0008963;GO:0003975;GO:004687	BP:protein N-linked glycosylation;BP:dolichol-linked oligosaccharide biosynthetic process;BP:dolichyl diphosphate biosynthetic process;CC:endoplasmic reticulum membrane;CC:integral component of membrane;MF:transferase activity, transferring glycosyl groups;MF:phospho-N-acetylmuramoyl-pentapeptide-transferase activity;MF:UDP-N-acetylglucosamine-dolichyl-phosphate N-acetylglucosaminephosphotransfer…	K01001	ALG7	map00510	N-Glycan biosynthesis	COG0472	M:Cell wall/membrane/envelope biogenesis	XP_037483744.1	UDP-N-acetylglucosamine--dolichyl-phosphate N-acetylglucosaminephosphotransferase-like [Triticum dicoccoides]	sp|P0CD61|GPT_DICDI;	UDP-N-acetylglucosamine--dolichyl-phosphate N-acetylglucosaminephosphotransferase OS=Dictyostelium discoideum OX=44689 GN=alg7 PE=3 SV=1;	PF00953.23	Glycos_transf_4	Glycosyl transferase family 4
TraesCS2B02G151900	0.473333	2.21	0.218	-2.20035	1.57124e-07	9.85924e-06	yes	down	-	GO:0006468;GO:0016021;GO:0030247;GO:0004674;GO:0005509;GO:0004672;GO:000552	BP:protein phosphorylation;CC:integral component of membrane;MF:polysaccharide binding;MF:protein serine/threonine kinase activity;MF:calcium ion binding;MF:protein kinase activity;MF:ATP binding;	------	------	------	------	COG0515	T:Signal transduction mechanisms	KAF7007073.1	hypothetical protein CFC21_022049 [Triticum aestivum]	sp|Q39191|WAK1_ARATH;	Wall-associated receptor kinase 1 OS=Arabidopsis thaliana OX=3702 GN=WAK1 PE=1 SV=2;	PF07714.19;PF00069.27;PF13947.8	PK_Tyr_Ser-Thr;Pkinase;GUB_WAK_bind	Protein tyrosine and serine/threonine kinase;Protein kinase domain;Wall-associated receptor kinase galacturonan-binding
TraesCS2B02G152600	1.54333	3.89333	0.409	-1.28967	0.000134471	0.00356889	yes	down	-	GO:0006508;GO:0016021;GO:000419	BP:proteolysis;CC:integral component of membrane;MF:aspartic-type endopeptidase activity;	------	------	------	------	ENOG410XNV7	O:Posttranslational modification, protein turnover, chaperones	KAF7007081.1	hypothetical protein CFC21_022055 [Triticum aestivum]	sp|Q6F4N5|AP25_ORYSJ;	Aspartyl protease 25 OS=Oryza sativa subsp. japonica OX=39947 GN=AP25 PE=2 SV=1;	PF14543.8;PF14541.8;PF00026.25	TAXi_N;TAXi_C;Asp	Xylanase inhibitor N-terminal;Xylanase inhibitor C-terminal;Eukaryotic aspartyl protease
TraesCS2B02G169000	1.34333	3.45667	0.389	-1.36224	4.39793e-05	0.00139136	yes	down	-	GO:0016020;GO:0016021;GO:0004497;GO:0020037;GO:0016709;GO:0016705;GO:000550	CC:membrane;CC:integral component of membrane;MF:monooxygenase activity;MF:heme binding;MF:oxidoreductase activity, acting on paired donors, with incorporation or reduction of molecular oxygen, NA;MF:oxidoreductase activity, acting on paired donors, with incorporation or reduction of molecular oxygen;MF:iron ion binding;	------	------	------	------	COG2124	Q:Secondary metabolites biosynthesis, transport and catabolism	VAH43230.1	unnamed protein product [Triticum turgidum subsp. durum]	sp|Q43257|C71C4_MAIZE;	indole-2-monooxygenase OS=Zea mays OX=4577 GN=CYP71C4 PE=1 SV=1;	PF00067.24	p450	Cytochrome P450
TraesCS2B02G169600	4.37667	23.2867	0.2	-2.31903	4.62335e-08	3.21503e-06	yes	down	Cold shock protein 2 [Source:UniProtKB/TrEMBL;Acc:W0K4H0]	GO:0000917;GO:0006355;GO:0010468;GO:0005737;GO:0016020;GO:0005887;GO:0005634;GO:0016787;GO:0008955;GO:0008658;GO:0003676;GO:000367	BP:barrier septum assembly;BP:regulation of transcription, DNA-templated;BP:regulation of gene expression;CC:cytoplasm;CC:membrane;CC:integral component of plasma membrane;CC:nucleus;MF:hydrolase activity;MF:peptidoglycan glycosyltransferase activity;MF:penicillin binding;MF:nucleic acid binding;MF:DNA binding;	K03704	cspA	------	------	COG1278	K:Transcription	AHG05844.1	cold shock protein 2 [Triticum aestivum]	sp|P0A9Y8|CSPC_ECO57;	Cold shock-like protein CspC OS=Escherichia coli O157:H7 OX=83334 GN=cspC PE=3 SV=2;	PF00313.24	CSD	'Cold-shock' DNA-binding domain
TraesCS2B02G170800	3.51667	9.28333	0.388	-1.36481	6.91438e-05	0.0020483	yes	down	-	GO:0006629;GO:0016298;GO:001678	BP:lipid metabolic process;MF:lipase activity;MF:hydrolase activity, acting on ester bonds;	------	------	------	------	COG3240	S:Function unknown	XP_037482139.1	sinapine esterase-like [Triticum dicoccoides]	sp|Q3ZFI4|SCE3_BRANA;	Sinapine esterase OS=Brassica napus OX=3708 PE=1 SV=1;	PF00657.24	Lipase_GDSL	GDSL-like Lipase/Acylhydrolase
TraesCS2B02G171200	27.7033	11.2567	2.521	1.33389	1.35134e-05	0.00051076	yes	up	4-coumarate:coenzyme A ligase, Lignin biosynthesis, Defense against woundin [Source: Projected from Oryza sativa (Os08g0448000)]	GO:0009698;GO:0016207;GO:0106290;GO:0016405;GO:0003824;GO:000552	BP:phenylpropanoid metabolic process;MF:4-coumarate-CoA ligase activity;MF:old GO;MF:CoA-ligase activity;MF:catalytic activity;MF:ATP binding;	K01904	4CL	map00130;map00940	Ubiquinone and other terpenoid-quinone biosynthesis;Phenylpropanoid biosynthesis	COG0318;COG0318	I:Lipid transport and metabolism;Q:Secondary metabolites biosynthesis, transport and catabolism	XP_037483930.1	probable 4-coumarate--CoA ligase 5 isoform X1 [Triticum dicoccoides]	sp|Q6ZAC1|4CL5_ORYSJ;	4-coumarate--CoA ligase 5 OS=Oryza sativa subsp. japonica OX=39947 GN=4CL5 PE=1 SV=1;	PF00501.30;PF13193.8	AMP-binding;AMP-binding_C	AMP-binding enzyme;AMP-binding enzyme C-terminal domain
TraesCS2B02G172300	27.1433	64.1067	0.433	-1.20794	0.00053261	0.0110181	yes	down	-	GO:0050660;GO:0071949;GO:001649	MF:flavin adenine dinucleotide binding;MF:FAD binding;MF:oxidoreductase activity;	------	------	------	------	COG0277	C:Energy production and conversion	VAH43297.1	unnamed protein product [Triticum turgidum subsp. durum]	sp|Q5QJ60|CYND4_CYNDA;	Berberine bridge enzyme-like Cyn d 4 OS=Cynodon dactylon OX=28909 PE=1 SV=1;	PF01565.25;PF08031.14	FAD_binding_4;BBE	FAD binding domain;Berberine and berberine like
TraesCS2B02G173300	0.526667	1.48	0.367	-1.44686	0.00139144	0.0233069	yes	down	Peroxidase [Source:UniProtKB/TrEMBL;Acc:W5BP71]	GO:0006979;GO:0042744;GO:0005576;GO:0020037;GO:0046872;GO:000460	BP:response to oxidative stress;BP:hydrogen peroxide catabolic process;CC:extracellular region;MF:heme binding;MF:metal ion binding;MF:peroxidase activity;	K00430	E1.11.1.7	map00940	Phenylpropanoid biosynthesis	ENOG411087N	S:Function unknown	KAF7007313.1	hypothetical protein CFC21_022262 [Triticum aestivum]	sp|Q9FEQ8|PER2_MAIZE;	Peroxidase 2 OS=Zea mays OX=4577 GN=PER2 PE=2 SV=1;	PF00141.25	peroxidase	Peroxidase
TraesCS2B02G173400	10.7333	23.24	0.476	-1.0706	8.46123e-11	9.40601e-09	yes	down	Peroxidase [Source:UniProtKB/TrEMBL;Acc:W5BJM9]	GO:0006979;GO:0042744;GO:0005576;GO:0020037;GO:0046872;GO:000460	BP:response to oxidative stress;BP:hydrogen peroxide catabolic process;CC:extracellular region;MF:heme binding;MF:metal ion binding;MF:peroxidase activity;	K00430	E1.11.1.7	map00940	Phenylpropanoid biosynthesis	ENOG411087N	S:Function unknown	XP_020175923.2	peroxidase 2 [Aegilops tauschii subsp. strangulata]	sp|Q9FEQ8|PER2_MAIZE;	Peroxidase 2 OS=Zea mays OX=4577 GN=PER2 PE=2 SV=1;	PF00141.25	peroxidase	Peroxidase
TraesCS2B02G176000	0.286667	1.92333	0.158	-2.66584	0.000952553	0.0173386	yes	down	Dirigent protein [Source:UniProtKB/TrEMBL;Acc:A0A1D5UCP9]	GO:004804	CC:apoplast;	------	------	------	------	ENOG410YHQS	S:Function unknown	XP_037488867.1	dirigent protein 5-like [Triticum dicoccoides]	sp|Q9SH66|DIR5_ARATH;	Dirigent protein 5 OS=Arabidopsis thaliana OX=3702 GN=DIR5 PE=2 SV=1;	PF03018.16	Dirigent	Dirigent-like protein
TraesCS2B02G180200	30.5767	10.79	2.995	1.5826	7.43163e-25	2.60936e-22	yes	up	-	GO:0000398;GO:0005737;GO:0016607;GO:0003723;GO:000367	BP:mRNA splicing, via spliceosome;CC:cytoplasm;CC:nuclear speck;MF:RNA binding;MF:nucleic acid binding;	K12900	SRSF10, FUSIP1	map03040	Spliceosome	COG0724;ENOG41122ZB	S:Function unknown;	VAH43472.1	unnamed protein product [Triticum turgidum subsp. durum]	sp|Q9SEU4|SRC33_ARATH;	Serine/arginine-rich SC35-like splicing factor SCL33 OS=Arabidopsis thaliana OX=3702 GN=SCL33 PE=1 SV=1;	PF00076.24	RRM_1	RNA recognition motif.
TraesCS2B02G182300	12.0867	5.42333	2.31	1.20772	0.000299219	0.00691334	yes	up	-	GO:0016567;GO:0005737;GO:006163	BP:protein ubiquitination;CC:cytoplasm;MF:ubiquitin protein ligase activity;	------	------	------	------	ENOG41121N2	O:Posttranslational modification, protein turnover, chaperones	KAF7007412.1	hypothetical protein CFC21_022357 [Triticum aestivum]	sp|Q9LQX2|MPSR1_ARATH;	E3 ubiquitin-protein ligase MPSR1 OS=Arabidopsis thaliana OX=3702 GN=MPSR1 PE=1 SV=1;	PF13639.8;PF13923.8;PF00097.27;PF17123.7;PF12678.9;PF13445.8;PF13920.8;PF12861.9	zf-RING_2;zf-C3HC4_2;zf-C3HC4;zf-RING_11;zf-rbx1;zf-RING_UBOX;zf-C3HC4_3;zf-ANAPC11	Ring finger domain;Zinc finger, C3HC4 type;Zinc finger, C3HC4 type;RING-like zinc finger;RING-H2 zinc finger domain;RING-type zinc-finger;Zinc finger, C3HC4 type;Anaphase-promoting complex subunit 11 RING-H2 finger
TraesCS2B02G186900	0.343333	1.89667	0.181	-2.46244	0.0010883	0.0191583	yes	down	-	GO:0030001;GO:004687	BP:metal ion transport;MF:metal ion binding;	------	------	------	------	COG2608	S:Function unknown	XP_037484083.1	heavy metal-associated isoprenylated plant protein 23-like [Triticum dicoccoides]	sp|O65657|HIP23_ARATH;	Heavy metal-associated isoprenylated plant protein 23 OS=Arabidopsis thaliana OX=3702 GN=HIPP23 PE=1 SV=1;	PF00403.28	HMA	Heavy-metal-associated domain
TraesCS2B02G188100	0.25	1.81	0.154	-2.69606	0.00351706	0.0473069	yes	down	-	------	------	------	------	------	------	ENOG410ZEVS	S:Function unknown	KAF7007467.1	hypothetical protein CFC21_022404 [Triticum aestivum]	------	------	------	------	------
TraesCS2B02G201900	0.0133333	0.49	0.034	-4.87548	8.69048e-05	0.00248508	yes	down	-	GO:0016021;GO:0004497;GO:0016705;GO:0005506;GO:002003	CC:integral component of membrane;MF:monooxygenase activity;MF:oxidoreductase activity, acting on paired donors, with incorporation or reduction of molecular oxygen;MF:iron ion binding;MF:heme binding;	K20619	CYP78A	------	------	COG2124	Q:Secondary metabolites biosynthesis, transport and catabolism	KAF7007634.1	hypothetical protein CFC21_022556 [Triticum aestivum]	sp|Q9LMX7|C78A5_ARATH;	Cytochrome P450 78A5 OS=Arabidopsis thaliana OX=3702 GN=CYP78A5 PE=2 SV=1;	PF00067.24	p450	Cytochrome P450
TraesCS2B02G204600	3.27667	10.2267	0.327	-1.61439	0.000215467	0.00526812	yes	down	-	GO:0006694;GO:0003854;GO:0003824;GO:0016616;GO:005066	BP:steroid biosynthetic process;MF:3-beta-hydroxy-delta5-steroid dehydrogenase activity;MF:catalytic activity;MF:oxidoreductase activity, acting on the CH-OH group of donors, NAD or NADP as acceptor;MF:coenzyme binding;	------	------	------	------	COG0451	M:Cell wall/membrane/envelope biogenesis	KAF7007670.1	hypothetical protein CFC21_022585 [Triticum aestivum]	sp|Q5XLY0|ANR_GINBI;	Putative anthocyanidin reductase OS=Ginkgo biloba OX=3311 PE=2 SV=1;	PF01370.23;PF01073.21;PF13460.8;PF07993.14;PF05368.15;PF16363.7	Epimerase;3Beta_HSD;NAD_binding_10;NAD_binding_4;NmrA;GDP_Man_Dehyd	NAD dependent epimerase/dehydratase family;3-beta hydroxysteroid dehydrogenase/isomerase family;NA;Male sterility protein;NmrA-like family;GDP-mannose 4,6 dehydratase
TraesCS2B02G205400	3.23333	10.0967	0.332	-1.59113	0.00186041	0.0291273	yes	down	-	------	------	------	------	------	------	------	------	XP_037488921.1	nucleolar protein 3-like [Triticum dicoccoides]	------	------	------	------	------
TraesCS2B02G223800	1.93	4.54333	0.441	-1.18033	0.00133473	0.0225749	yes	down	-	------	------	------	------	------	------	ENOG410YTWW	S:Function unknown	KAF7000392.1	hypothetical protein CFC21_016311 [Triticum aestivum]	------	------	------	------	------
TraesCS2B02G224000	12.8767	4.76	2.74	1.4544	0.000138243	0.00365543	yes	up	Phenylalanine ammonia-lyase [Source:UniProtKB/TrEMBL;Acc:A0A1D5UB52]	GO:0006559;GO:0009800;GO:0005737;GO:0016841;GO:0003824;GO:004554	BP:L-phenylalanine catabolic process;BP:cinnamic acid biosynthetic process;CC:cytoplasm;MF:ammonia-lyase activity;MF:catalytic activity;MF:phenylalanine ammonia-lyase activity;	K10775	PAL	map00940;map00360	Phenylpropanoid biosynthesis;Phenylalanine metabolism	COG2986	E:Amino acid transport and metabolism	XP_037476823.1	phenylalanine ammonia-lyase-like [Triticum dicoccoides]	sp|Q43210|PALY_WHEAT;	Phenylalanine ammonia-lyase OS=Triticum aestivum OX=4565 GN=PAL PE=3 SV=1;	PF00221.21	Lyase_aromatic	Aromatic amino acid lyase
TraesCS2B02G232500	5.65	2.71	2.195	1.13416	0.000715521	0.0138635	yes	up	-	GO:000551	MF:protein binding;	------	------	------	------	ENOG410YXQR	S:Function unknown	XP_037484566.1	F-box protein SKIP27-like [Triticum dicoccoides]	sp|Q8GX77|FB316_ARATH;	F-box protein At1g61340 OS=Arabidopsis thaliana OX=3702 GN=At1g61340 PE=2 SV=1;	------	------	------
TraesCS2B02G232900	21.1833	10.43	2.112	1.07871	0.000150518	0.00391553	yes	up	-	GO:0008643;GO:0055085;GO:0016021;GO:0016020;GO:0005886;GO:0015293;GO:002285	BP:carbohydrate transport;BP:transmembrane transport;CC:integral component of membrane;CC:membrane;CC:plasma membrane;MF:symporter activity;MF:transmembrane transporter activity;	K24193	STP	------	------	ENOG410XNQK	G:Carbohydrate transport and metabolism	XP_037484569.1	sugar transport protein MST6-like [Triticum dicoccoides]	sp|Q6Z401|MST6_ORYSJ;	Sugar transport protein MST6 OS=Oryza sativa subsp. japonica OX=39947 GN=MST6 PE=1 SV=1;	PF00083.26;PF07690.18	Sugar_tr;MFS_1	Sugar;Major Facilitator Superfamily
TraesCS2B02G233100	22.97	10.1067	2.432	1.28196	6.4836e-05	0.00194854	yes	up	-	------	------	------	------	------	------	ENOG410ZAUZ	S:Function unknown	SPT17328.1	unnamed protein product [Triticum aestivum]	------	------	PF12609.10	DUF3774	Wound-induced protein
TraesCS2B02G236300	0.5	1.15333	0.442	-1.17647	0.00316004	0.043675	yes	down	-	GO:0009833;GO:0030244;GO:0016021;GO:0016020;GO:0005886;GO:0005802;GO:0051753;GO:001676	BP:plant-type primary cell wall biogenesis;BP:cellulose biosynthetic process;CC:integral component of membrane;CC:membrane;CC:plasma membrane;CC:trans-Golgi network;MF:mannan synthase activity;MF:cellulose synthas;	K20923	CSLF	------	------	ENOG4110888	S:Function unknown	KAF7008082.1	hypothetical protein CFC21_022939 [Triticum aestivum]	sp|Q84S18|CSLF8_ORYSJ;	Probable mixed-linked glucan synthase 8 OS=Oryza sativa subsp. japonica OX=39947 GN=CSFL8 PE=2 SV=1;	PF03552.16;PF13632.8	Cellulose_synt;Glyco_trans_2_3	Cellulose synthase;Glycosyl transferase family group 2
TraesCS2B02G236900	16.7267	7.22667	2.37	1.24499	8.07283e-14	1.28077e-11	yes	up	Serine/threonine-protein kinase [Source:UniProtKB/TrEMBL;Acc:A0A1D5UCU4]	GO:0006468;GO:0048544;GO:0016021;GO:0004674;GO:0106311;GO:0004672;GO:0106310;GO:000552	BP:protein phosphorylation;BP:recognition of pollen;CC:integral component of membrane;MF:protein serine/threonine kinase activity;MF:old GO;MF:protein kinase activity;MF:old GO;MF:ATP binding;	------	------	------	------	COG0515	T:Signal transduction mechanisms	KAF7008096.1	hypothetical protein CFC21_022946 [Triticum aestivum]	sp|O81906|B120_ARATH;	G-type lectin S-receptor-like serine/threonine-protein kinase B120 OS=Arabidopsis thaliana OX=3702 GN=B120 PE=2 SV=1;	PF07714.19;PF00069.27;PF01453.26;PF00954.22;PF08276.13;PF11883.10	PK_Tyr_Ser-Thr;Pkinase;B_lectin;S_locus_glycop;PAN_2;DUF3403	Protein tyrosine and serine/threonine kinase;Protein kinase domain;D-mannose binding lectin;S-locus glycoprotein domain;PAN-like domain;Domain of unknown function
TraesCS2B02G240700	2.44	6.32667	0.396	-1.33542	0.00161507	0.0261147	yes	down	-	GO:0046658;GO:000905	CC:anchored component of plasma membrane;MF:electron carrier activity;	------	------	------	------	ENOG411048X	S:Function unknown	KAF7008142.1	hypothetical protein CFC21_022984 [Triticum aestivum]	sp|Q41001|BCP_PEA;	Blue copper protein OS=Pisum sativum OX=3888 PE=2 SV=1;	PF02298.19	Cu_bind_like	Plastocyanin-like domain
TraesCS2B02G241200	5.23333	1.81333	2.939	1.55534	1.07708e-06	5.54542e-05	yes	up	-	GO:0005975;GO:0006541;GO:0046658;GO:0003922;GO:0016462;GO:0004553;GO:0005524;GO:004297	BP:carbohydrate metabolic process;BP:glutamine metabolic process;CC:anchored component of plasma membrane;MF:GMP synthas;MF:pyrophosphatase activity;MF:hydrolase activity, hydrolyzing O-glycosyl compounds;MF:ATP binding;MF:glucan endo-1,3-beta-D-glucosidase activity;	------	------	------	------	ENOG41107PB	S:Function unknown	KAF7008150.1	hypothetical protein CFC21_022988 [Triticum aestivum]	sp|Q8VYE5|E1312_ARATH;	Glucan endo-1,3-beta-glucosidase 12 OS=Arabidopsis thaliana OX=3702 GN=At4g29360 PE=2 SV=1;	PF00332.20;PF07983.15	Glyco_hydro_17;X8	Glycosyl hydrolases family 17;X8 domain
TraesCS2B02G248000	9.30333	4.41	2.065	1.04595	7.82307e-10	7.48011e-08	yes	up	-	GO:0055085;GO:0016021;GO:0016020;GO:002285	BP:transmembrane transport;CC:integral component of membrane;CC:membrane;MF:transmembrane transporter activity;	K14638	SLC15A3_4, PHT	------	------	COG3104	E:Amino acid transport and metabolism	KAF7008254.1	hypothetical protein CFC21_023057 [Triticum aestivum]	sp|Q0WP01|PTR9_ARATH;	Protein NRT1/ PTR FAMILY 5.10 OS=Arabidopsis thaliana OX=3702 GN=NPF5.10 PE=2 SV=1;	PF00854.23;PF07690.18	PTR2;MFS_1	POT family;Major Facilitator Superfamily
TraesCS2B02G294500	309.303	21.0467	15.055	3.91218	5.12935e-137	1.73464e-133	yes	up	Peptidylprolyl isomerase [Source:UniProtKB/TrEMBL;Acc:W5BFL7]	GO:0000413;GO:0005515;GO:0003755;GO:001685	BP:protein peptidyl-prolyl isomerization;MF:protein binding;MF:peptidyl-prolyl cis-trans isomerase activity;MF:isomerase activity;	K09571	FKBP4_5	------	------	COG0545	O:Posttranslational modification, protein turnover, chaperones	KAF7008884.1	hypothetical protein CFC21_023535 [Triticum aestivum]	sp|Q43207|FKB70_WHEAT;	70 kDa peptidyl-prolyl isomerase OS=Triticum aestivum OX=4565 GN=FKBP70 PE=1 SV=1;	PF00254.30;PF00515.30;PF07719.19;PF13181.8;PF13432.8;PF13424.8;PF14559.8	FKBP_C;TPR_1;TPR_2;TPR_8;TPR_16;TPR_12;TPR_19	FKBP-type peptidyl-prolyl cis-trans isomerase;Tetratricopeptide repeat;Tetratricopeptide repeat;Tetratricopeptide repeat;Tetratricopeptide repeat;Tetratricopeptide repeat;Tetratricopeptide repeat
TraesCS2B02G295000	17.2233	39.8967	0.481	-1.05641	0.000704806	0.0137149	yes	down	-	GO:000557	CC:extracellular region;	------	------	------	------	ENOG411069F	S:Function unknown	KAF7008889.1	hypothetical protein CFC21_023540 [Triticum aestivum]	------	------	PF05498.13	RALF	Rapid ALkalinization Factor
TraesCS2B02G298300	7.66333	2.55333	2.983	1.577	7.62308e-14	1.21844e-11	yes	up	-	GO:000551	MF:protein binding;	------	------	------	------	ENOG4110X8D	S:Function unknown	KAF7008933.1	hypothetical protein CFC21_023577 [Triticum aestivum]	sp|Q9CAG8|FBK28_ARATH;	F-box/kelch-repeat protein At1g67480 OS=Arabidopsis thaliana OX=3702 GN=At1g67480 PE=2 SV=1;	PF01344.27;PF13964.8;PF07646.17;PF13418.8	Kelch_1;Kelch_6;Kelch_2;Kelch_4	Kelch motif;Kelch motif;Kelch motif;Galactose oxidase, central domain
TraesCS2B02G303200	24.8467	10.33	2.485	1.31302	4.31682e-09	3.67382e-07	yes	up	-	GO:0046475;GO:0006071;GO:0006629;GO:0008889;GO:000808	BP:glycerophospholipid catabolic process;BP:glycerol metabolic process;BP:lipid metabolic process;MF:glycerophosphodiester phosphodiesterase activity;MF:phosphoric diester hydrolase activity;	K18696	GDE1	map00564	Glycerophospholipid metabolism	COG0584	C:Energy production and conversion	KAF7008985.1	hypothetical protein CFC21_023624 [Triticum aestivum]	sp|Q9FLM1|GDPD2_ARATH;	Glycerophosphodiester phosphodiesterase GDPD2 OS=Arabidopsis thaliana OX=3702 GN=GDPD2 PE=2 SV=1;	PF03009.19	GDPD	Glycerophosphoryl diester phosphodiesterase family
TraesCS2B02G304400	1.79	5.15	0.355	-1.49544	2.09122e-05	0.000737887	yes	down	-	------	------	------	------	------	------	ENOG410YBJK	S:Function unknown	XP_037485450.1	trihelix transcription factor ASR3-like isoform X1 [Triticum dicoccoides]	sp|Q8VZ20|ASR3_ARATH;	Trihelix transcription factor ASR3 OS=Arabidopsis thaliana OX=3702 GN=ASR3 PE=1 SV=1;	PF13837.8	Myb_DNA-bind_4	Myb/SANT-like DNA-binding domain
TraesCS2B02G307200	1.05	3.50667	0.318	-1.65098	0.00266994	0.0384306	yes	down	-	------	------	------	------	------	------	ENOG4111989	S:Function unknown	KAF7009059.1	hypothetical protein CFC21_023673 [Triticum aestivum]	sp|P22242|DRPE_CRAPL;	Desiccation-related protein PCC13-62 OS=Craterostigma plantagineum OX=4153 PE=2 SV=1;	PF13668.8	Ferritin_2	Ferritin-like domain
TraesCS2B02G308400	21.59	9.13	2.41	1.26906	0.000520516	0.0108202	yes	up	Arogenate dehydratase [Source:UniProtKB/TrEMBL;Acc:W5BD50]	GO:0009094;GO:0009570;GO:0004664;GO:0047769;GO:000410	BP:L-phenylalanine biosynthetic process;CC:chloroplast stroma;MF:prephenate dehydratase activity;MF:arogenate dehydratase activity;MF:chorismate mutase activity;	K05359	ADT, PDT	map00400	Phenylalanine, tyrosine and tryptophan biosynthesis	COG0077	E:Amino acid transport and metabolism	SPT18300.1	unnamed protein product [Triticum aestivum]	sp|D3U715|AROD1_PETHY;	Arogenate dehydratase 1 OS=Petunia hybrida OX=4102 GN=ADT1 PE=1 SV=1;	PF00800.20	PDT	Prephenate dehydratase
TraesCS2B02G309000	4.80333	10.2	0.486	-1.04222	0.000120399	0.00325184	yes	down	-	GO:000579	CC:Golgi apparatus;	------	------	------	------	ENOG410ZCAR	S:Function unknown	XP_037485512.1	uncharacterized protein LOC119364189 [Triticum dicoccoides]	------	------	PF04949.15;PF05597.13	Transcrip_act;Phasin	Transcriptional activator;Pol
TraesCS2B02G310100	7.49333	15.55	0.497	-1.00825	5.46268e-06	0.000232142	yes	down	-	------	------	------	------	------	------	ENOG410YCHD	S:Function unknown	XP_037485530.1	uncharacterized protein LOC119364205 [Triticum dicoccoides]	------	------	PF06830.13	Root_cap	Root cap
TraesCS2B02G310400	3.49667	7.95667	0.451	-1.14892	6.71572e-09	5.5393e-07	yes	down	-	------	------	------	------	------	------	ENOG410YCHD	S:Function unknown	XP_037485530.1	uncharacterized protein LOC119364205 [Triticum dicoccoides]	------	------	PF06830.13	Root_cap	Root cap
TraesCS2B02G311200	0.926667	0.3	3.118	1.64051	0.00174921	0.0278065	yes	up	-	GO:0005975;GO:0016021;GO:000455	BP:carbohydrate metabolic process;CC:integral component of membrane;MF:hydrolase activity, hydrolyzing O-glycosyl compounds;	------	------	------	------	ENOG410YA4N	G:Carbohydrate transport and metabolism	XP_037485537.1	glucan endo-1,3-beta-glucosidase 14-like isoform X1 [Triticum dicoccoides]	sp|Q9ZQG9|E1314_ARATH;	Glucan endo-1,3-beta-glucosidase 14 OS=Arabidopsis thaliana OX=3702 GN=At2g27500 PE=2 SV=2;	PF00332.20	Glyco_hydro_17	Glycosyl hydrolases family 17
TraesCS2B02G314500	5.09333	2.49	2.095	1.06728	0.00140178	0.0234238	yes	up	RING-type E3 ubiquitin transferase [Source:UniProtKB/TrEMBL;Acc:A0A1D5TYC1]	GO:0016567;GO:000484	BP:protein ubiquitination;MF:ubiquitin-protein transferase activity;	------	------	------	------	ENOG41107NX	O:Posttranslational modification, protein turnover, chaperones	KAF7009149.1	hypothetical protein CFC21_023740 [Triticum aestivum]	sp|Q9SVC6|PUB22_ARATH;	E3 ubiquitin-protein ligase PUB22 OS=Arabidopsis thaliana OX=3702 GN=PUB22 PE=1 SV=1;	PF04564.17	U-box	U-box domain
TraesCS2B02G314600	4.23333	2.17667	2.004	1.00317	0.000348406	0.00783137	yes	up	-	GO:000563	CC:nucleus;	K20725	MKS1	map04016	MAPK signaling pathway - plant	ENOG410YNID	S:Function unknown	XP_037485580.1	translation initiation factor IF-2-like [Triticum dicoccoides]	sp|Q8LGD5|MKS1_ARATH;	Protein MKS1 OS=Arabidopsis thaliana OX=3702 GN=MKS1 PE=1 SV=2;	PF05678.16	VQ	VQ motif
TraesCS2B02G315900	0.49	0.133333	3.781	1.91865	0.00106287	0.0188136	yes	up	-	GO:0006468;GO:0048544;GO:0016021;GO:0004674;GO:0106311;GO:0004672;GO:0005524;GO:010631	BP:protein phosphorylation;BP:recognition of pollen;CC:integral component of membrane;MF:protein serine/threonine kinase activity;MF:old GO;MF:protein kinase activity;MF:ATP binding;MF:old GO;	------	------	------	------	COG0515	T:Signal transduction mechanisms	XP_037482268.1	G-type lectin S-receptor-like serine/threonine-protein kinase At2g19130 [Triticum dicoccoides]	sp|O64477|Y2913_ARATH;	G-type lectin S-receptor-like serine/threonine-protein kinase At2g19130 OS=Arabidopsis thaliana OX=3702 GN=At2g19130 PE=2 SV=1;	PF00069.27;PF07714.19;PF01453.26;PF00954.22;PF08276.13	Pkinase;PK_Tyr_Ser-Thr;B_lectin;S_locus_glycop;PAN_2	Protein kinase domain;Protein tyrosine and serine/threonine kinase;D-mannose binding lectin;S-locus glycoprotein domain;PAN-like domain
TraesCS2B02G317600	0.0233333	1.50667	0.017	-5.90195	8.68406e-07	4.59626e-05	yes	down	-	------	------	------	------	------	------	ENOG410Y1IV	S:Function unknown	KAF7009190.1	hypothetical protein CFC21_023772 [Triticum aestivum]	------	------	PF02496.18	ABA_WDS	ABA/WDS induced protein
TraesCS2B02G329900	0.85	0	74.08	6.21101	2.21218e-05	0.00077419	yes	up	-	GO:0051259;GO:0006457;GO:0042542;GO:0009651;GO:0009408;GO:0005783;GO:0051082;GO:004362	BP:protein oligomerization;BP:protein folding;BP:response to hydrogen peroxide;BP:response to salt stress;BP:response to heat;CC:endoplasmic reticulum;MF:unfolded protein binding;MF:protein self-association;	K13993	HSP20	map04141	Protein processing in endoplasmic reticulum	COG0071	O:Posttranslational modification, protein turnover, chaperones	KAF7009343.1	hypothetical protein CFC21_023885 [Triticum aestivum]	sp|Q7XUW5|HS232_ORYSJ;	23.2 kDa heat shock protein OS=Oryza sativa subsp. japonica OX=39947 GN=HSP23.2 PE=2 SV=2;	PF00011.23;PF04969.18	HSP20;CS	Hsp20/alpha crystallin family;CS domain
TraesCS2B02G334000	1.66667	4.76333	0.358	-1.48222	1.19596e-06	6.09397e-05	yes	down	Glutamate decarboxylase [Source:UniProtKB/TrEMBL;Acc:W5BD76]	GO:0019752;GO:0006536;GO:0006538;GO:0005829;GO:0016830;GO:0016740;GO:0004351;GO:0003824;GO:003017	BP:carboxylic acid metabolic process;BP:glutamate metabolic process;BP:glutamate catabolic process;CC:cytosol;MF:carbon-carbon lyase activity;MF:transferase activity;MF:glutamate decarboxylase activity;MF:catalytic activity;MF:pyridoxal phosphate binding;	K01580	E4.1.1.15, gadB, gadA, GAD	map00250;map00430;map00410;map00650	Alanine, aspartate and glutamate metabolism;Taurine and hypotaurine metabolism;beta-Alanine metabolism;Butanoate metabolism	COG0076	E:Amino acid transport and metabolism	VAH48248.1	unnamed protein product [Triticum turgidum subsp. durum]	sp|Q07346|DCE_PETHY;	Glutamate decarboxylase OS=Petunia hybrida OX=4102 GN=GAD PE=1 SV=1;	PF00282.21;PF00266.21	Pyridoxal_deC;Aminotran_5	Pyridoxal-dependent decarboxylase conserved domain;Aminotransferase class-V
TraesCS2B02G337500	0.416667	2.1	0.205	-2.28743	5.7911e-08	3.98395e-06	yes	down	Glycosyltransferase [Source:UniProtKB/TrEMBL;Acc:A0A1D5TZH2]	GO:0016758;GO:0008194;GO:0080044;GO:008004	MF:transferase activity, transferring hexosyl groups;MF:UDP-glycosyltransferase activity;MF:quercetin 7-O-glucosyltransferase activity;MF:quercetin 3-O-glucosyltransferase activity;	------	------	------	------	COG1819	S:Function unknown	KAF7009430.1	hypothetical protein CFC21_023968 [Triticum aestivum]	sp|F8WKW1|UGT2_GARJA;	7-deoxyloganetin glucosyltransferase OS=Gardenia jasminoides OX=114476 GN=UGT85A24 PE=1 SV=1;	PF00201.20	UDPGT	UDP-glucoronosyl and UDP-glucosyl transferase
TraesCS2B02G345300	2.20333	5.48667	0.418	-1.25708	0.000269986	0.0063382	yes	down	-	GO:0030026;GO:0006880;GO:0055072;GO:0016021;GO:0016020;GO:0005774;GO:0005384;GO:000538	BP:cellular manganese ion homeostasis;BP:intracellular sequestering of iron ion;BP:iron ion homeostasis;CC:integral component of membrane;CC:membrane;CC:vacuolar membrane;MF:manganese ion transmembrane transporter activity;MF:iron ion transmembrane transporter activity;	K22736	VIT	------	------	COG1814	S:Function unknown	XP_037480605.1	vacuolar iron transporter 1-like [Triticum dicoccoides]	sp|Q6MWE5|VIT1_ORYSJ;	Vacuolar iron transporter 1 OS=Oryza sativa subsp. japonica OX=39947 GN=VIT1 PE=2 SV=1;	PF01988.21	VIT1	VIT family
TraesCS2B02G349700	6.74333	2.89333	2.51	1.32748	0.000532083	0.0110136	yes	up	-	------	------	------	------	------	------	ENOG410Z7HP	S:Function unknown	VAH48652.1	unnamed protein product [Triticum turgidum subsp. durum]	sp|F2VYU4|PIK1_ORYSJ;	Disease resistance protein Pik-1 OS=Oryza sativa subsp. japonica OX=39947 GN=PIK-1 PE=1 SV=1;	------	------	------
TraesCS2B02G349800	2.54333	1.61333	2.245	1.16643	0.00108041	0.0190518	yes	up	-	------	------	------	------	------	------	ENOG410Z7HP	S:Function unknown	VAH48653.1	unnamed protein product [Triticum turgidum subsp. durum]	sp|F2VYU4|PIK1_ORYSJ;	Disease resistance protein Pik-1 OS=Oryza sativa subsp. japonica OX=39947 GN=PIK-1 PE=1 SV=1;	------	------	------
TraesCS2B02G356100	2.71667	7.77667	0.343	-1.54415	3.81031e-05	0.00123775	yes	down	-	GO:004783	MF:D-threo-aldose 1-dehydrogenase activity;	------	------	------	------	COG0667	C:Energy production and conversion	KAF7009667.1	hypothetical protein CFC21_024175 [Triticum aestivum]	sp|Q7XQ45|AKR3_ORYSJ;	Probable aldo-keto reductase 3 OS=Oryza sativa subsp. japonica OX=39947 GN=Os04g0339400 PE=2 SV=2;	PF00248.23	Aldo_ket_red	Aldo/keto reductase family
TraesCS2B02G360600	3.02333	1.66667	2.361	1.23956	0.00228183	0.0341764	yes	up	-	GO:000551	MF:protein binding;	------	------	------	------	ENOG410YJPE	O:Posttranslational modification, protein turnover, chaperones	KAF7009714.1	hypothetical protein CFC21_024221 [Triticum aestivum]	sp|Q9LYP4|BAG3_ARATH;	BAG family molecular chaperone regulator 3 OS=Arabidopsis thaliana OX=3702 GN=BAG3 PE=1 SV=1;	PF00240.25	ubiquitin	Ubiquitin family
TraesCS2B02G360700	9.23333	4.15667	2.305	1.20471	1.67019e-06	8.19834e-05	yes	up	-	GO:000551	MF:protein binding;	------	------	------	------	ENOG410YJPE	O:Posttranslational modification, protein turnover, chaperones	XP_037489231.1	BAG family molecular chaperone regulator 1-like [Triticum dicoccoides]	sp|Q9LYP4|BAG3_ARATH;	BAG family molecular chaperone regulator 3 OS=Arabidopsis thaliana OX=3702 GN=BAG3 PE=1 SV=1;	PF00240.25	ubiquitin	Ubiquitin family
TraesCS2B02G369100	3.07667	1.16	2.742	1.45526	0.000103691	0.00288065	yes	up	Chitinase IV [Source:UniProtKB/TrEMBL;Acc:Q9XEN6]	GO:0005975;GO:0016998;GO:0000272;GO:0008152;GO:0006032;GO:0016787;GO:0016798;GO:0008061;GO:000456	BP:carbohydrate metabolic process;BP:cell wall macromolecule catabolic process;BP:polysaccharide catabolic process;BP:metabolic process;BP:chitin catabolic process;MF:hydrolase activity;MF:hydrolase activity, acting on glycosyl bonds;MF:chitin binding;MF:chitinase activity;	K01183	E3.2.1.14	map00520	Amino sugar and nucleotide sugar metabolism	COG3979	G:Carbohydrate transport and metabolism	XP_037486172.1	chitinase 5-like [Triticum dicoccoides]	sp|Q7Y1Z0|CHI5_ORYSJ;	Chitinase 5 OS=Oryza sativa subsp. japonica OX=39947 GN=Cht5 PE=2 SV=1;	PF00182.21;PF00187.21	Glyco_hydro_19;Chitin_bind_1	Chitinase class I;Chitin recognition protein
TraesCS2B02G370200	9.41333	20.7933	0.463	-1.11116	9.51029e-08	6.24182e-06	yes	down	-	GO:0055114;GO:0016021;GO:004687	BP:oxidation-reduction process;CC:integral component of membrane;MF:metal ion binding;	------	------	------	------	ENOG410XR70;ENOG410Y10S	S:Function unknown;	KAF7009814.1	hypothetical protein CFC21_024311 [Triticum aestivum]	sp|Q0WRW8|B561K_ARATH;	Cytochrome b561 and DOMON domain-containing protein At3g07570 OS=Arabidopsis thaliana OX=3702 GN=At3g07570 PE=2 SV=1;	PF03351.19;PF03188.18	DOMON;Cytochrom_B561	DOMON domain;Eukaryotic cytochrome b561
TraesCS2B02G374700	101.37	47.83	2.177	1.1226	8.45588e-14	1.33824e-11	yes	up	-	GO:0034620;GO:0051085;GO:0042026;GO:0005737;GO:0031072;GO:0044183;GO:0051082;GO:0051787;GO:0016887;GO:000552	BP:cellular response to unfolded protein;BP:chaperone mediated protein folding requiring cofactor;BP:protein refolding;CC:cytoplasm;MF:heat shock protein binding;MF:protein binding involved in protein folding;MF:unfolded protein binding;MF:misfolded protein binding;MF:ATPase activity;MF:ATP binding;	K03283	HSPA1s	map04144;map04141;map03040	Endocytosis;Protein processing in endoplasmic reticulum;Spliceosome	COG0443	O:Posttranslational modification, protein turnover, chaperones	XP_037486233.1	heat shock cognate 70 kDa protein 2-like [Triticum dicoccoides]	sp|P27322|HSP72_SOLLC;	Heat shock cognate 70 kDa protein 2 OS=Solanum lycopersicum OX=4081 GN=HSC-2 PE=2 SV=1;	PF00012.22;PF06723.15	HSP70;MreB_Mbl	Hsp70 protein;MreB/Mbl protein
TraesCS2B02G384900	2.19667	0.643333	3.503	1.80841	1.12778e-07	7.32705e-06	yes	up	-	GO:0006468;GO:0048544;GO:0016021;GO:0004674;GO:0106311;GO:0004672;GO:0005524;GO:010631	BP:protein phosphorylation;BP:recognition of pollen;CC:integral component of membrane;MF:protein serine/threonine kinase activity;MF:old GO;MF:protein kinase activity;MF:ATP binding;MF:old GO;	------	------	------	------	COG0515	T:Signal transduction mechanisms	KAF7009972.1	hypothetical protein CFC21_024453 [Triticum aestivum]	sp|O64477|Y2913_ARATH;	G-type lectin S-receptor-like serine/threonine-protein kinase At2g19130 OS=Arabidopsis thaliana OX=3702 GN=At2g19130 PE=2 SV=1;	PF00069.27;PF07714.19;PF01453.26;PF08276.13;PF00954.22;PF00024.28	Pkinase;PK_Tyr_Ser-Thr;B_lectin;PAN_2;S_locus_glycop;PAN_1	Protein kinase domain;Protein tyrosine and serine/threonine kinase;D-mannose binding lectin;PAN-like domain;S-locus glycoprotein domain;PAN domain
TraesCS2B02G385200	1.23667	4.12333	0.309	-1.69656	7.31488e-05	0.00214519	yes	down	-	GO:001602	CC:integral component of membrane;	K17991	PXG	map00073	Cutin, suberine and wax biosynthesis	ENOG4111R51	S:Function unknown	KAF7009976.1	hypothetical protein CFC21_024456 [Triticum aestivum]	sp|A2XVG1|PXG_ORYSI;	Peroxygenase OS=Oryza sativa subsp. indica OX=39946 GN=PXG PE=1 SV=1;	PF05042.15	Caleosin	Caleosin related protein
TraesCS2B02G386200	1.55667	0.743333	2.152	1.10535	0.00069837	0.0136268	yes	up	-	GO:001602	CC:integral component of membrane;	------	------	------	------	ENOG410XT5U	S:Function unknown	KAF7009991.1	hypothetical protein CFC21_024469 [Triticum aestivum]	sp|B0X1Q4|RUMI_CULQU;	O-glucosyltransferase rumi homolog OS=Culex quinquefasciatus OX=7176 GN=CPIJ013394 PE=3 SV=1;	PF05686.14	Glyco_transf_90	Glycosyl transferase family 90
TraesCS2B02G392200	28.3333	10.7033	2.559	1.35555	4.59423e-12	6.11176e-10	yes	up	-	------	------	------	------	------	------	ENOG410YH6H	S:Function unknown	KAF7010068.1	hypothetical protein CFC21_024535 [Triticum aestivum]	sp|Q9FMW4|GEML8_ARATH;	Putative GEM-like protein 8 OS=Arabidopsis thaliana OX=3702 GN=At5g23370 PE=3 SV=1;	PF02893.22	GRAM	GRAM domain
TraesCS2B02G392300	114.06	59.4033	2.031	1.0223	4.05888e-06	0.000179244	yes	up	-	------	------	------	------	------	------	ENOG410YH6H	S:Function unknown	KAF7010069.1	hypothetical protein CFC21_024536 [Triticum aestivum]	sp|Q9FMW4|GEML8_ARATH;	Putative GEM-like protein 8 OS=Arabidopsis thaliana OX=3702 GN=At5g23370 PE=3 SV=1;	PF02893.22	GRAM	GRAM domain
TraesCS2B02G395000	3.11333	1.38667	2.285	1.19237	0.00161556	0.0261147	yes	up	Glycosyltransferase [Source:UniProtKB/TrEMBL;Acc:A0A1D5U676]	GO:0016758;GO:000819	MF:transferase activity, transferring hexosyl groups;MF:UDP-glycosyltransferase activity;	K22771	UGT73C6	map00944	Flavone and flavonol biosynthesis	COG1819	S:Function unknown	KAF7010087.1	hypothetical protein CFC21_024553 [Triticum aestivum]	sp|Q9SCP5|U73C7_ARATH;	UDP-glycosyltransferase 73C7 OS=Arabidopsis thaliana OX=3702 GN=UGT73C7 PE=2 SV=1;	PF00201.20	UDPGT	UDP-glucoronosyl and UDP-glucosyl transferase
TraesCS2B02G396500	5.02333	1.63333	3.167	1.66305	4.76876e-06	0.000206061	yes	up	-	------	------	------	------	------	------	ENOG4110707;ENOG410YP7U	S:Function unknown;	XP_037486448.1	uncharacterized protein LOC119364974 [Triticum dicoccoides]	------	------	------	------	------
TraesCS2B02G398100	8.56667	2.08333	4.184	2.06477	6.85476e-07	3.72943e-05	yes	up	Phenylalanine ammonia-lyase [Source:UniProtKB/TrEMBL;Acc:A0A1D5U4P1]	GO:0006559;GO:0009800;GO:0005737;GO:0016841;GO:0003824;GO:004554	BP:L-phenylalanine catabolic process;BP:cinnamic acid biosynthetic process;CC:cytoplasm;MF:ammonia-lyase activity;MF:catalytic activity;MF:phenylalanine ammonia-lyase activity;	K10775	PAL	map00940;map00360	Phenylpropanoid biosynthesis;Phenylalanine metabolism	COG2986	E:Amino acid transport and metabolism	KAF7010126.1	hypothetical protein CFC21_024586 [Triticum aestivum]	sp|Q43210|PALY_WHEAT;	Phenylalanine ammonia-lyase OS=Triticum aestivum OX=4565 GN=PAL PE=3 SV=1;	PF00221.21	Lyase_aromatic	Aromatic amino acid lyase
TraesCS2B02G398300	29.0767	11.8567	2.458	1.29744	2.82335e-06	0.00012958	yes	up	-	GO:0006559;GO:0009800;GO:0005737;GO:0016829;GO:0003824;GO:004554	BP:L-phenylalanine catabolic process;BP:cinnamic acid biosynthetic process;CC:cytoplasm;MF:lyase activity;MF:catalytic activity;MF:phenylalanine ammonia-lyase activity;	K10775	PAL	map00940;map00360	Phenylpropanoid biosynthesis;Phenylalanine metabolism	COG2986	E:Amino acid transport and metabolism	KAF7010129.1	hypothetical protein CFC21_024588 [Triticum aestivum]	sp|Q43210|PALY_WHEAT;	Phenylalanine ammonia-lyase OS=Triticum aestivum OX=4565 GN=PAL PE=3 SV=1;	PF00221.21	Lyase_aromatic	Aromatic amino acid lyase
TraesCS2B02G404400	41.0933	4.68	9.002	3.17029	1.5187e-80	1.74254e-77	yes	up	-	GO:0009579;GO:0009536;GO:0051879;GO:000551	CC:thylakoid;CC:plastid;MF:Hsp90 protein binding;MF:protein binding;	K09553	STIP1	------	------	ENOG410XTCJ	S:Function unknown	KAF7010192.1	hypothetical protein CFC21_024639 [Triticum aestivum]	sp|F8RP11|HSOP_WHEAT;	Hsp70-Hsp90 organizing protein OS=Triticum aestivum OX=4565 GN=HOP PE=1 SV=1;	PF00515.30;PF07719.19;PF17830.3;PF13414.8;PF14559.8;PF13424.8;PF13428.8;PF13432.8;PF13431.8;PF13371.8	TPR_1;TPR_2;STI1;TPR_11;TPR_19;TPR_12;TPR_14;TPR_16;TPR_17;TPR_9	Tetratricopeptide repeat;Tetratricopeptide repeat;STI1 domain;TPR repeat;Tetratricopeptide repeat;Tetratricopeptide repeat;Tetratricopeptide repeat;Tetratricopeptide repeat;Tetratricopeptide repeat;Tetratricopeptide repeat
TraesCS2B02G411500	4.39333	0.79	5.733	2.51922	7.69592e-10	7.3805e-08	yes	up	-	GO:0006355;GO:0006351;GO:0005634;GO:0003700;GO:000367	BP:regulation of transcription, DNA-templated;BP:transcription, DNA-templated;CC:nucleus;MF:transcription factor activity, sequence-specific DNA binding;MF:DNA binding;	K14516	ERF1	map04016;map04075	MAPK signaling pathway - plant;Plant hormone signal transduction	ENOG4111E8T;ENOG410YJNR	K:Transcription;	KAF7010298.1	hypothetical protein CFC21_024721 [Triticum aestivum]	sp|Q8LDC8|ERF92_ARATH;	Ethylene-responsive transcription factor 1B OS=Arabidopsis thaliana OX=3702 GN=ERF1B PE=1 SV=2;	PF00847.22	AP2	AP2 domain
TraesCS2B02G413000	3.28667	1.50667	2.305	1.20453	0.000938029	0.0171422	yes	up	-	GO:0046872;GO:0051213;GO:001649	MF:metal ion binding;MF:dioxygenase activity;MF:oxidoreductase activity;	K24028	DMR6, DLO	------	------	COG3491	S:Function unknown	KAF7010315.1	hypothetical protein CFC21_024736 [Triticum aestivum]	sp|Q8W2X5|FL3H2_ORYSJ;	Flavanone 3-dioxygenase 2 OS=Oryza sativa subsp. japonica OX=39947 GN=F3H-2 PE=1 SV=1;	PF14226.8;PF03171.22	DIOX_N;2OG-FeII_Oxy	non-haem dioxygenase in morphine synthesis N-terminal;2OG-F
TraesCS2B02G414400	8.49667	0.783333	17.091	4.09519	5.43264e-26	2.02947e-23	yes	up	-	------	------	------	------	------	------	ENOG41106JX	S:Function unknown	EMS61548.1	hypothetical protein TRIUR3_31155 [Triticum urartu]	------	------	------	------	------
TraesCS2B02G419600	3.87333	0.643333	7.107	2.82922	1.74253e-11	2.15316e-09	yes	up	Similar to Heat stress transcription factor Spl7 (Heat shock transcription factor) (Heat shock factor RHSF10) [Source: Projected from Oryza sativa (Os04g0568700)]	GO:0006355;GO:0006357;GO:0005737;GO:0005634;GO:0043565;GO:0003700;GO:000097	BP:regulation of transcription, DNA-templated;BP:regulation of transcription from RNA polymerase II promoter;CC:cytoplasm;CC:nucleus;MF:sequence-specific DNA binding;MF:transcription factor activity, sequence-specific DNA binding;MF:RNA polymerase II core promoter proximal region sequence-specific DNA binding;	K09419	HSFF	------	------	COG5169	K:Transcription	XP_037486682.1	heat stress transcription factor B-2a-like [Triticum dicoccoides]	sp|Q7XRX3|HFB2A_ORYSJ;	Heat stress transcription factor B-2a OS=Oryza sativa subsp. japonica OX=39947 GN=HSFB2A PE=2 SV=2;	PF00447.19	HSF_DNA-bind	HSF-type DNA-binding
TraesCS2B02G424300	2.43667	6.37333	0.389	-1.36048	6.33001e-06	0.000264109	yes	down	Sucrose synthase [Source:UniProtKB/TrEMBL;Acc:W5BF91]	GO:0005985;GO:0016157;GO:001675	BP:sucrose metabolic process;MF:sucrose synthase activity;MF:transferase activity, transferring glycosyl groups;	K00695	SUS	map00500	Starch and sucrose metabolism	COG0438	M:Cell wall/membrane/envelope biogenesis	KAF7010434.1	hypothetical protein CFC21_024850 [Triticum aestivum]	sp|Q7XNX6|SUS7_ORYSJ;	Sucrose synthase 7 OS=Oryza sativa subsp. japonica OX=39947 GN=SUS7 PE=2 SV=2;	PF00862.21;PF00534.22;PF13692.8;PF13524.8	Sucrose_synth;Glycos_transf_1;Glyco_trans_1_4;Glyco_trans_1_2	Sucrose synthase;Glycosyl transferases group 1;Glycosyl transferases group 1;Glycosyl transferases group 1
TraesCS2B02G424400	14.1267	6.39333	2.286	1.19314	1.62574e-11	2.01661e-09	yes	up	-	------	------	------	------	------	------	ENOG410ZIM9	S:Function unknown	XP_037486735.1	coiled-coil domain-containing protein 124-like [Triticum dicoccoides]	sp|Q96CT7|CC124_HUMAN;	Coiled-coil domain-containing protein 124 OS=Homo sapiens OX=9606 GN=CCDC124 PE=1 SV=1;	PF06244.14	Ccdc124	Coiled-coil domain-containing protein 124 /Oxs1
TraesCS2B02G424900	1.89	4.10333	0.467	-1.09715	0.000857983	0.0159794	yes	down	calcium-dependent protein kinase 29 [Source:Projected from Arabidopsis thaliana (AT1G76040) TAIR;Acc:AT1G76040]	GO:0006468;GO:0018105;GO:1901002;GO:0050832;GO:0035556;GO:0046777;GO:0005737;GO:0005634;GO:0005886;GO:0009931;GO:0004683;GO:0004674;GO:0005509;GO:0004672;GO:0005524;GO:000551	BP:protein phosphorylation;BP:peptidyl-serine phosphorylation;BP:positive regulation of response to salt stress;BP:defense response to fungus;BP:intracellular signal transduction;BP:protein autophosphorylation;CC:cytoplasm;CC:nucleus;CC:plasma membrane;MF:calcium-dependent protein serine/threonine kinase activity;MF:calmodulin-dependent protein kinase activity;MF:protein serine/threonine kinase a…	K13412	CPK	map04626	Plant-pathogen interaction	ENOG410XRMJ	T:Signal transduction mechanisms	KAF7010442.1	hypothetical protein CFC21_024856 [Triticum aestivum]	sp|Q7XSQ5|CDPKC_ORYSJ;	Calcium-dependent protein kinase 12 OS=Oryza sativa subsp. japonica OX=39947 GN=CPK12 PE=2 SV=2;	PF00069.27;PF00036.34;PF13499.8;PF07714.19;PF13405.8;PF13202.8;PF13833.8;PF10591.11;PF12763.9;PF14658.8;PF08976.13;PF14531.8	Pkinase;EF-hand_1;EF-hand_7;PK_Tyr_Ser-Thr;EF-hand_6;EF-hand_5;EF-hand_8;SPARC_Ca_bdg;EF-hand_4;EF-hand_9;EF-hand_11;Kinase-like	Protein kinase domain;EF hand;EF-hand domain pair;Protein tyrosine and serine/threonine kinase;EF-hand domain;EF hand;EF-hand domain pair;Secreted protein acidic and rich in cysteine Ca binding region;Cytoskeletal-regulatory complex EF hand;EF-hand domain;EF-hand domain;Kinase-like
TraesCS2B02G433200	6.87667	20.65	0.345	-1.53326	0.0001086	0.00299486	yes	down	-	GO:0055085;GO:0016020;GO:0016021;GO:0015267;GO:001525	BP:transmembrane transport;CC:membrane;CC:integral component of membrane;MF:channel activity;MF:water channel activity;	K09873	TIP	------	------	COG0580	G:Carbohydrate transport and metabolism	KAF7010544.1	hypothetical protein CFC21_024943 [Triticum aestivum]	sp|Q84RL6|TIP23_MAIZE;	Aquaporin TIP2-3 OS=Zea mays OX=4577 GN=TIP2-3 PE=2 SV=2;	PF00230.22	MIP	Major intrinsic protein
TraesCS2B02G439100	2.96333	1.08667	2.742	1.45535	1.03589e-06	5.35478e-05	yes	up	-	GO:000550	MF:calcium ion binding;	------	------	------	------	ENOG4111GM0	S:Function unknown	SPT19569.1	unnamed protein product [Triticum aestivum]	------	------	PF13499.8;PF13405.8;PF00036.34;PF13202.8	EF-hand_7;EF-hand_6;EF-hand_1;EF-hand_5	EF-hand domain pair;EF-hand domain;EF hand;EF hand
TraesCS2B02G445200	1.07	0.416667	2.64	1.40032	0.00207497	0.0316693	yes	up	-	GO:0016102;GO:0016829;GO:0046872;GO:0010333;GO:000028	BP:diterpenoid biosynthetic process;MF:lyase activity;MF:metal ion binding;MF:terpene synthase activity;MF:magnesium ion binding;	K04121	E4.2.3.19	map00904	Diterpenoid biosynthesis	ENOG410Y9SB	I:Lipid transport and metabolism	XP_037486905.1	ent-kaur-16-ene synthase, chloroplastic-like isoform X1 [Triticum dicoccoides]	sp|Q0JA82|KS1_ORYSJ;	Ent-kaur-16-ene synthase, chloroplastic OS=Oryza sativa subsp. japonica OX=39947 GN=KS1 PE=1 SV=1;	PF03936.18;PF01397.23;PF19086.2	Terpene_synth_C;Terpene_synth;Terpene_syn_C_2	Terpene synthase family, metal binding domain;Terpene synthase, N-terminal domain;Terpene synthase family 2, C-terminal metal binding
TraesCS2B02G445500	1.29333	0.25	5.335	2.41538	2.42537e-09	2.14655e-07	yes	up	Ent-copalyl diphosphate synthase [Source:UniProtKB/TrEMBL;Acc:C0SSW5]	GO:0009686;GO:0016102;GO:0009507;GO:0016829;GO:0000287;GO:001033	BP:gibberellin biosynthetic process;BP:diterpenoid biosynthetic process;CC:chloroplast;MF:lyase activity;MF:magnesium ion binding;MF:terpene synthase activity;	K14043	CPS4	map00904	Diterpenoid biosynthesis	ENOG410XNXR	I:Lipid transport and metabolism	KAF7010664.1	hypothetical protein CFC21_025055 [Triticum aestivum]	sp|Q0JF02|CPS4_ORYSJ;	Syn-copalyl diphosphate synthase, chloroplastic OS=Oryza sativa subsp. japonica OX=39947 GN=CPS4 PE=1 SV=1;	PF01397.23;PF03936.18	Terpene_synth;Terpene_synth_C	Terpene synthase, N-terminal domain;Terpene synthase family, metal binding domain
TraesCS2B02G445600	1.43	0.323333	4.527	2.17844	1.82422e-05	0.000658132	yes	up	-	GO:0016020;GO:0016021;GO:0004497;GO:0020037;GO:0016709;GO:0016705;GO:000550	CC:membrane;CC:integral component of membrane;MF:monooxygenase activity;MF:heme binding;MF:oxidoreductase activity, acting on paired donors, with incorporation or reduction of molecular oxygen, NA;MF:oxidoreductase activity, acting on paired donors, with incorporation or reduction of molecular oxygen;MF:iron ion binding;	K16085	CYP99A2_3	map00904	Diterpenoid biosynthesis	COG2124	Q:Secondary metabolites biosynthesis, transport and catabolism	KAF7010665.1	hypothetical protein CFC21_025056 [Triticum aestivum]	sp|Q7X7X4|C99A2_ORYSJ;	Cytochrome P450 99A2 OS=Oryza sativa subsp. japonica OX=39947 GN=CYP99A2 PE=2 SV=2;	PF00067.24	p450	Cytochrome P450
TraesCS2B02G449700	0.566667	4.2	0.136	-2.8744	6.53009e-08	4.43067e-06	yes	down	-	GO:001674	MF:transferase activity, transferring acyl groups other than amino-acyl groups;	------	------	------	------	ENOG410YESS	S:Function unknown	XP_037486958.1	hydroxycinnamoyltransferase 2-like [Triticum dicoccoides]	sp|A1XWY7|CFAT_PETHY;	Coniferyl alcohol acyltransferase OS=Petunia hybrida OX=4102 GN=CFAT PE=1 SV=1;	PF02458.17	Transferase	Transferase family
TraesCS2B02G464700	1.31667	0.326667	4.057	2.02051	0.000513577	0.0106933	yes	up	-	GO:0055085;GO:0016020;GO:0016021;GO:002285	BP:transmembrane transport;CC:membrane;CC:integral component of membrane;MF:transmembrane transporter activity;	K14638	SLC15A3_4, PHT	------	------	COG3104	E:Amino acid transport and metabolism	KAF7010878.1	hypothetical protein CFC21_025243 [Triticum aestivum]	sp|P46032|PTR2_ARATH;	Protein NRT1/ PTR FAMILY 8.3 OS=Arabidopsis thaliana OX=3702 GN=NPF8.3 PE=1 SV=1;	PF00854.23	PTR2	POT family
TraesCS2B02G467100	2.73667	1.24667	2.267	1.1805	8.03487e-05	0.00232975	yes	up	RBR-type E3 ubiquitin transferase [Source:UniProtKB/TrEMBL;Acc:A0A341QVM9]	GO:0032436;GO:0016567;GO:0006511;GO:0000209;GO:0005737;GO:0000151;GO:0031624;GO:0061630;GO:0008270;GO:0005515;GO:0046872;GO:000484	BP:positive regulation of proteasomal ubiquitin-dependent protein catabolic process;BP:protein ubiquitination;BP:ubiquitin-dependent protein catabolic process;BP:protein polyubiquitination;CC:cytoplasm;CC:ubiquitin ligase complex;MF:ubiquitin conjugating enzyme binding;MF:ubiquitin protein ligase activity;MF:zinc ion binding;MF:protein binding;MF:metal ion binding;MF:ubiquitin-protein transferase…	K11971	RNF14, ARA54	------	------	ENOG410Y5R1	S:Function unknown	VAH51600.1	unnamed protein product [Triticum turgidum subsp. durum]	sp|Q9UBS8|RNF14_HUMAN;	E3 ubiquitin-protein ligase RNF14 OS=Homo sapiens OX=9606 GN=RNF14 PE=1 SV=1;	PF05773.24;PF01485.23	RWD;IBR	RWD domain;IBR domain, a half RING-finger domain
TraesCS2B02G481500	2.20667	0.246667	9.906	3.30834	0.000272954	0.00639155	yes	up	-	GO:0048046;GO:0005618;GO:0005576;GO:0030145;GO:004573	CC:apoplast;CC:cell wall;CC:extracellular region;MF:manganese ion binding;MF:nutrient reservoir activity;	------	------	------	------	------	------	KAF7011056.1	hypothetical protein CFC21_025404 [Triticum aestivum]	sp|Q7XSN6|GL41_ORYSJ;	Germin-like protein 4-1 OS=Oryza sativa subsp. japonica OX=39947 GN=Os04g0617900 PE=2 SV=2;	PF00190.24;PF07883.13	Cupin_1;Cupin_2	Cupin;Cupin domain
TraesCS2B02G483400	3.6	1.32667	2.745	1.45677	5.23596e-12	6.93673e-10	yes	up	-	GO:0006468;GO:0016021;GO:0005524;GO:0005515;GO:000467	BP:protein phosphorylation;CC:integral component of membrane;MF:ATP binding;MF:protein binding;MF:protein kinase activity;	K13420	FLS2	map04016;map04626	MAPK signaling pathway - plant;Plant-pathogen interaction	COG4886	S:Function unknown	KAF7011078.1	hypothetical protein CFC21_025425 [Triticum aestivum]	sp|Q0JA29|FLS2_ORYSJ;	LRR receptor-like serine/threonine-protein kinase FLS2 OS=Oryza sativa subsp. japonica OX=39947 GN=FLS2 PE=1 SV=1;	PF13855.8;PF00069.27;PF12799.9;PF07714.19;PF08263.14	LRR_8;Pkinase;LRR_4;PK_Tyr_Ser-Thr;LRRNT_2	Leucine rich repeat;Protein kinase domain;Leucine Rich repeats;Protein tyrosine and serine/threonine kinase;Leucine rich repeat N-terminal domain
TraesCS2B02G490200	1.44333	3.20667	0.459	-1.12193	0.00198211	0.0306498	yes	down	-	GO:001674	MF:transferase activity, transferring acyl groups other than amino-acyl groups;	------	------	------	------	ENOG410YEZS	S:Function unknown	KAF7011163.1	hypothetical protein CFC21_025498 [Triticum aestivum]	sp|Q9SND9|Y3028_ARATH;	Uncharacterized acetyltransferase At3g50280 OS=Arabidopsis thaliana OX=3702 GN=At3g50280 PE=3 SV=1;	PF02458.17	Transferase	Transferase family
TraesCS2B02G497800	0.73	2.96	0.256	-1.96577	0.000401522	0.00878129	yes	down	-	------	------	------	------	------	------	ENOG410Z01I;COG3104	S:Function unknown;E:Amino acid transport and metabolism	KAF7011239.1	hypothetical protein CFC21_025569 [Triticum aestivum]	sp|Q9M0Y9|RIC10_ARATH;	CRIB domain-containing protein RIC10 OS=Arabidopsis thaliana OX=3702 GN=RIC10 PE=2 SV=1;	PF00786.30	PBD	P21-Rho-binding domain
TraesCS2B02G500100	18.8867	4.17333	4.709	2.23544	1.94979e-06	9.38441e-05	yes	up	-	GO:0009607;GO:0009738;GO:0006952;GO:0005634;GO:0004864;GO:0038023;GO:001042	BP:response to biotic stimulus;BP:abscisic acid-activated signaling pathway;BP:defense response;CC:nucleus;MF:protein phosphatase inhibitor activity;MF:signaling receptor activity;MF:abscisic acid binding;	------	------	------	------	ENOG410YZ38	S:Function unknown	KAF7011263.1	hypothetical protein CFC21_025591 [Triticum aestivum]	sp|Q05736|PR1_ASPOF;	Pathogenesis-related protein 1 OS=Asparagus officinalis OX=4686 GN=PR1 PE=2 SV=1;	PF00407.21	Bet_v_1	Pathogenesis-related protein Bet v 1 family
TraesCS2B02G500300	6.87333	2.07	3.418	1.77328	0.00144446	0.0239702	yes	up	-	GO:0009607;GO:0009738;GO:0006952;GO:0005634;GO:0004864;GO:0038023;GO:001042	BP:response to biotic stimulus;BP:abscisic acid-activated signaling pathway;BP:defense response;CC:nucleus;MF:protein phosphatase inhibitor activity;MF:signaling receptor activity;MF:abscisic acid binding;	------	------	------	------	ENOG410YZ38	S:Function unknown	KAF7011265.1	hypothetical protein CFC21_025593 [Triticum aestivum]	sp|Q05736|PR1_ASPOF;	Pathogenesis-related protein 1 OS=Asparagus officinalis OX=4686 GN=PR1 PE=2 SV=1;	PF00407.21	Bet_v_1	Pathogenesis-related protein Bet v 1 family
TraesCS2B02G501900	1.53333	0.433333	3.626	1.85839	0.000585353	0.0118237	yes	up	-	------	------	------	------	------	------	ENOG41106SJ;ENOG4110604	S:Function unknown;	KAF7011281.1	hypothetical protein CFC21_025606 [Triticum aestivum]	------	------	------	------	------
TraesCS2B02G517400	18.55	5.11	3.851	1.94519	8.59117e-11	9.51754e-09	yes	up	-	GO:0006355;GO:0050896;GO:0005634;GO:0043565;GO:0003700;GO:000367	BP:regulation of transcription, DNA-templated;BP:response to stimulus;CC:nucleus;MF:sequence-specific DNA binding;MF:transcription factor activity, sequence-specific DNA binding;MF:DNA binding;	------	------	------	------	ENOG410YZZY	K:Transcription	KAF7011450.1	hypothetical protein CFC21_025762 [Triticum aestivum]	sp|Q9LY00|WRK70_ARATH;	Probable WRKY transcription factor 70 OS=Arabidopsis thaliana OX=3702 GN=WRKY70 PE=1 SV=1;	PF03106.17	WRKY	WRKY DNA -binding domain
TraesCS2B02G518400	1.67667	0.866667	2.006	1.00424	0.00357799	0.0478959	yes	up	-	GO:0016021;GO:0004497;GO:0016705;GO:0005506;GO:002003	CC:integral component of membrane;MF:monooxygenase activity;MF:oxidoreductase activity, acting on paired donors, with incorporation or reduction of molecular oxygen;MF:iron ion binding;MF:heme binding;	K09755	CYP84A, F5H	map00940	Phenylpropanoid biosynthesis	COG2124	Q:Secondary metabolites biosynthesis, transport and catabolism	XP_037487453.1	cytochrome P450 84A1-like [Triticum dicoccoides]	sp|Q42600|C84A1_ARATH;	Cytochrome P450 84A1 OS=Arabidopsis thaliana OX=3702 GN=CYP84A1 PE=1 SV=1;	PF00067.24	p450	Cytochrome P450
TraesCS2B02G524500	0.826667	2.37667	0.359	-1.47851	0.000710668	0.0138081	yes	down	MOT2 [Source:Projected from Arabidopsis thaliana (AT1G80310) UniProtKB/TrEMBL;Acc:A0A178WGR3]	GO:0090414;GO:0015689;GO:0016021;GO:0009705;GO:001509	BP:molybdate ion export from vacuole;BP:molybdate ion transport;CC:integral component of membrane;CC:plant-type vacuole membrane;MF:molybdate ion transmembrane transporter activity;	------	------	------	------	ENOG410XTGP	P:Inorganic ion transport and metabolism	KAF7011535.1	hypothetical protein CFC21_025828 [Triticum aestivum]	sp|Q0WP36|MOT2_ARATH;	Molybdate transporter 2 OS=Arabidopsis thaliana OX=3702 GN=MOT2 PE=1 SV=2;	PF16983.7	MFS_MOT1	Molybdate transporter of MFS superfamily
TraesCS2B02G536100	2.42667	5.31	0.456	-1.13229	5.95786e-05	0.0018143	yes	down	-	GO:0008272;GO:0055085;GO:0016021;GO:0016020;GO:0015116;GO:000827	BP:sulfate transport;BP:transmembrane transport;CC:integral component of membrane;CC:membrane;MF:sulfate transmembrane transporter activity;MF:secondary active sulfate transmembrane transporter activity;	K17471	SULTR3	------	------	COG0659	P:Inorganic ion transport and metabolism	KAF7011660.1	hypothetical protein CFC21_025939 [Triticum aestivum]	sp|Q9SXS2|SUT33_ARATH;	Probable sulfate transporter 3.3 OS=Arabidopsis thaliana OX=3702 GN=SULTR3;3 PE=2 SV=2;	PF00916.22;PF01740.23;PF13466.8	Sulfate_transp;STAS;STAS_2	Sulfate permease family;STAS domain;STAS domain
TraesCS2B02G536600	1.20333	0.473333	2.579	1.36667	0.00322254	0.0442816	yes	up	-	GO:0016021;GO:0030247;GO:0005509;GO:0005524;GO:000467	CC:integral component of membrane;MF:polysaccharide binding;MF:calcium ion binding;MF:ATP binding;MF:protein kinase activity;	------	------	------	------	COG0515	T:Signal transduction mechanisms	VAH53086.1	unnamed protein product [Triticum turgidum subsp. durum]	sp|Q9S9M2|WAKLD_ARATH;	Wall-associated receptor kinase-like 4 OS=Arabidopsis thaliana OX=3702 GN=WAKL4 PE=2 SV=2;	------	------	------
TraesCS2B02G553600	7.13333	3.33	2.192	1.13246	0.00196035	0.0303811	yes	up	SEP2 [Source:Projected from Arabidopsis thaliana (AT2G21970) UniProtKB/TrEMBL;Acc:A0A178VQ84]	GO:0071486;GO:0009611;GO:0071492;GO:0009535;GO:000953	BP:cellular response to high light intensity;BP:response to wounding;BP:cellular response to UV-A;CC:chloroplast thylakoid membrane;CC:plastid;	------	------	------	------	ENOG410YH9Q	S:Function unknown	XP_037487728.1	stress enhanced protein 2, chloroplastic-like [Triticum dicoccoides]	sp|Q9SJ02|STEP2_ARATH;	Stress enhanced protein 2, chloroplastic OS=Arabidopsis thaliana OX=3702 GN=SEP2 PE=2 SV=1;	PF00504.23	Chloroa_b-bind	Chlorophyll A-B binding protein
TraesCS2B02G568200	7.73667	17.9633	0.441	-1.18095	0.00227768	0.0341302	yes	down	Sulfotransferase [Source:UniProtKB/TrEMBL;Acc:W5B8I8]	GO:000814	MF:sulfotransferase activity;	K22312	ST2A, SOT15	------	------	ENOG4111H56	S:Function unknown	KAF7012019.1	hypothetical protein CFC21_026257 [Triticum aestivum]	sp|Q8L5A7|SOT15_ARATH;	Cytosolic sulfotransferase 15 OS=Arabidopsis thaliana OX=3702 GN=SOT15 PE=1 SV=1;	PF00685.29;PF13469.8	Sulfotransfer_1;Sulfotransfer_3	Sulfotransferase domain;Sulfotransferase family
TraesCS2B02G568300	0.52	1.63667	0.316	-1.66114	0.000663606	0.0130629	yes	down	Sulfotransferase [Source:UniProtKB/TrEMBL;Acc:W5B9X9]	GO:000814	MF:sulfotransferase activity;	K22312	ST2A, SOT15	------	------	ENOG4111H56	S:Function unknown	KAF7012020.1	hypothetical protein CFC21_026258 [Triticum aestivum]	sp|Q9FX56|SOT8_ARATH;	Cytosolic sulfotransferase 8 OS=Arabidopsis thaliana OX=3702 GN=SOT8 PE=2 SV=1;	PF00685.29;PF13469.8	Sulfotransfer_1;Sulfotransfer_3	Sulfotransferase domain;Sulfotransferase family
TraesCS2B02G569000	6.66667	2.30333	3.131	1.6465	0.00314263	0.0434812	yes	up	-	GO:0030001;GO:004687	BP:metal ion transport;MF:metal ion binding;	------	------	------	------	COG2608	S:Function unknown	KAF7012034.1	hypothetical protein CFC21_026270 [Triticum aestivum]	sp|O03982|HIP39_ARATH;	Heavy metal-associated isoprenylated plant protein 39 OS=Arabidopsis thaliana OX=3702 GN=HIPP39 PE=2 SV=1;	PF00403.28	HMA	Heavy-metal-associated domain
TraesCS2B02G569200	3.01	0.563333	5.624	2.49154	0.000229227	0.00552467	yes	up	-	GO:0030001;GO:004687	BP:metal ion transport;MF:metal ion binding;	------	------	------	------	COG2608	S:Function unknown	KAF7012036.1	hypothetical protein CFC21_026272 [Triticum aestivum]	sp|O03982|HIP39_ARATH;	Heavy metal-associated isoprenylated plant protein 39 OS=Arabidopsis thaliana OX=3702 GN=HIPP39 PE=2 SV=1;	PF00403.28	HMA	Heavy-metal-associated domain
TraesCS2B02G569600	2.14333	0.36	6.138	2.6177	3.43326e-06	0.000154482	yes	up	-	GO:0030001;GO:004687	BP:metal ion transport;MF:metal ion binding;	------	------	------	------	COG2608	S:Function unknown	KAF7012039.1	hypothetical protein CFC21_026275 [Triticum aestivum]	sp|O03982|HIP39_ARATH;	Heavy metal-associated isoprenylated plant protein 39 OS=Arabidopsis thaliana OX=3702 GN=HIPP39 PE=2 SV=1;	PF00403.28	HMA	Heavy-metal-associated domain
TraesCS2B02G572500	2.02667	0.976667	2.167	1.11587	0.00164194	0.026415	yes	up	-	GO:0006355;GO:0006351;GO:0005634;GO:0003700;GO:000367	BP:regulation of transcription, DNA-templated;BP:transcription, DNA-templated;CC:nucleus;MF:transcription factor activity, sequence-specific DNA binding;MF:DNA binding;	K09286	EREBP	------	------	ENOG410YQNQ;ENOG410ZNW8	K:Transcription;	XP_037479875.1	ethylene-responsive transcription factor 7-like [Triticum dicoccoides]	sp|Q9SXS8|ERF3_TOBAC;	Ethylene-responsive transcription factor 3 OS=Nicotiana tabacum OX=4097 GN=ERF3 PE=2 SV=1;	PF00847.22	AP2	AP2 domain
TraesCS2B02G574100	30.4067	7.61333	4.116	2.04142	1.4297e-21	4.13801e-19	yes	up	-	GO:0009086;GO:0019509;GO:0046522;GO:000552	BP:methionine biosynthetic process;BP:L-methionine biosynthetic process from methylthioadenosine;MF:S-methyl-5-thioribose kinase activity;MF:ATP binding;	K00899	mtnK	map00270	Cysteine and methionine metabolism	COG4857	S:Function unknown	KAF7012099.1	hypothetical protein CFC21_026333 [Triticum aestivum]	sp|Q7XR61|MTK1_ORYSJ;	Methylthioribose kinase 1 OS=Oryza sativa subsp. japonica OX=39947 GN=MTK1 PE=2 SV=1;	PF01636.25;PF01633.22	APH;Choline_kinase	Phosphotransferase enzyme family;Choline/ethanolamine kinase
TraesCS2B02G580400	2.04	0.923333	2.186	1.12802	7.45658e-05	0.00218375	yes	up	-	GO:0006468;GO:0016021;GO:0030247;GO:0004674;GO:0005509;GO:0004672;GO:000552	BP:protein phosphorylation;CC:integral component of membrane;MF:polysaccharide binding;MF:protein serine/threonine kinase activity;MF:calcium ion binding;MF:protein kinase activity;MF:ATP binding;	------	------	------	------	ENOG410XS26	T:Signal transduction mechanisms	KAF7012189.1	hypothetical protein CFC21_026407 [Triticum aestivum]	sp|Q9LMP1|WAK2_ARATH;	Wall-associated receptor kinase 2 OS=Arabidopsis thaliana OX=3702 GN=WAK2 PE=1 SV=1;	PF00069.27;PF07714.19;PF13947.8;PF07645.17;PF00008.29	Pkinase;PK_Tyr_Ser-Thr;GUB_WAK_bind;EGF_CA;EGF	Protein kinase domain;Protein tyrosine and serine/threonine kinase;Wall-associated receptor kinase galacturonan-binding;Calcium-binding EGF domain;EGF-like domain
TraesCS2B02G588600	2.98667	0.776667	4.019	2.00666	8.61923e-06	0.000346571	yes	up	Thioredoxin X, chloroplastic [Source:Projected from Arabidopsis thaliana (AT1G50320) UniProtKB/Swiss-Prot;Acc:Q8LD49]	GO:0006662;GO:0045454;GO:0043085;GO:0005737;GO:0009570;GO:0009507;GO:0047134;GO:0016671;GO:0008047;GO:001503	BP:glycerol ether metabolic process;BP:cell redox homeostasis;BP:positive regulation of catalytic activity;CC:cytoplasm;CC:chloroplast stroma;CC:chloroplast;MF:protein-disulfide reductase activity;MF:oxidoreductase activity, acting on a sulfur group of donors, disulfide as acceptor;MF:enzyme activator activity;MF:protein disulfide oxidoreductase activity;	K03671	trxA	------	------	COG0526	O:Posttranslational modification, protein turnover, chaperones	XP_037487999.1	thioredoxin X, chloroplastic-like [Triticum dicoccoides]	sp|Q7XKD0|TRXX_ORYSJ;	Thioredoxin X, chloroplastic OS=Oryza sativa subsp. japonica OX=39947 GN=TRX-X PE=2 SV=1;	PF00085.22;PF13098.8;PF14595.8;PF13899.8;PF13905.8	Thioredoxin;Thioredoxin_2;Thioredoxin_9;Thioredoxin_7;Thioredoxin_8	Thioredoxin;Thioredoxin-like domain;Thioredoxin;Thioredoxin-like;Thioredoxin-like
TraesCS2B02G590400	0.58	3.04	0.196	-2.34985	6.34348e-08	4.31821e-06	yes	down	-	GO:0006508;GO:000419	BP:proteolysis;MF:aspartic-type endopeptidase activity;	------	------	------	------	ENOG410XNV7	O:Posttranslational modification, protein turnover, chaperones	KAF7012303.1	hypothetical protein CFC21_026510 [Triticum aestivum]	sp|Q9LHE3|ASPG2_ARATH;	Protein ASPARTIC PROTEASE IN GUARD CELL 2 OS=Arabidopsis thaliana OX=3702 GN=ASPG2 PE=2 SV=1;	PF14543.8;PF14541.8;PF00026.25	TAXi_N;TAXi_C;Asp	Xylanase inhibitor N-terminal;Xylanase inhibitor C-terminal;Eukaryotic aspartyl protease
TraesCS2B02G600100	1.07	3.13333	0.353	-1.50408	0.0037841	0.0499792	yes	down	-	GO:0005975;GO:0009536;GO:0009507;GO:0008422;GO:0102483;GO:0004553;GO:010272	BP:carbohydrate metabolic process;CC:plastid;CC:chloroplast;MF:beta-glucosidase activity;MF:scopolin beta-glucosidase activity;MF:hydrolase activity, hydrolyzing O-glycosyl compounds;MF:DIMBOA glucoside beta-D-glucosidase activity;	K01188	E3.2.1.21	map00460;map00940;map00500	Cyanoamino acid metabolism;Phenylpropanoid biosynthesis;Starch and sucrose metabolism	COG2723	G:Carbohydrate transport and metabolism	XP_037482580.1	4-hydroxy-7-methoxy-3-oxo-3,4-dihydro-2H-1,4-benzoxazin-2-yl glucoside beta-D-glucosidase 1a, chloroplastic, partial [Triticum dicoccoides]	sp|Q1XIR9|HGL1A_WHEAT;	4-hydroxy-7-methoxy-3-oxo-3,4-dihydro-2H-1,4-benzoxazin-2-yl glucoside beta-D-glucosidase 1a, chloroplastic OS=Triticum aestivum OX=4565 GN=GLU1A PE=1 SV=1;	PF00232.20	Glyco_hydro_1	Glycosyl hydrolase family 1
TraesCS2B02G606500	2.25333	0.67	3.408	1.76882	0.00137493	0.0231087	yes	up	-	GO:0032259;GO:0008168;GO:0046983;GO:000817	BP:methylation;MF:methyltransferase activity;MF:protein dimerization activity;MF:O-methyltransferase activity;	------	------	------	------	ENOG410XS7T	S:Function unknown	KAF7012498.1	hypothetical protein CFC21_026686 [Triticum aestivum]	sp|Q53QK0|Y1103_ORYSJ;	Flavonoid O-methyltransferase-like protein Os11g0303600 OS=Oryza sativa subsp. japonica OX=39947 GN=Os11g0303600 PE=2 SV=1;	PF00891.20;PF08100.13;PF13649.8;PF13847.8	Methyltransf_2;Dimerisation;Methyltransf_25;Methyltransf_31	O-methyltransferase domain;Dimerisation domain;Methyltransferase domain;Methyltransferase domain
TraesCS2B02G610400	2.09667	6.23	0.346	-1.53136	5.25122e-09	4.41639e-07	yes	down	-	GO:0030026;GO:0055072;GO:0016021;GO:000538	BP:cellular manganese ion homeostasis;BP:iron ion homeostasis;CC:integral component of membrane;MF:manganese ion transmembrane transporter activity;	K22736	VIT	------	------	COG1814	S:Function unknown	KAF7012544.1	hypothetical protein CFC21_026725 [Triticum aestivum]	sp|Q7XTL7|VITH5_ORYSJ;	Vacuolar iron transporter homolog 5 OS=Oryza sativa subsp. japonica OX=39947 GN=Os04g0686800 PE=2 SV=3;	PF01988.21	VIT1	VIT family
TraesCS2B02G612400	4.27667	10.78	0.411	-1.2845	5.14873e-10	5.08964e-08	yes	down	Peroxidase [Source:UniProtKB/TrEMBL;Acc:A0A1D5TV00]	GO:0006979;GO:0042744;GO:0005576;GO:0020037;GO:0046872;GO:000460	BP:response to oxidative stress;BP:hydrogen peroxide catabolic process;CC:extracellular region;MF:heme binding;MF:metal ion binding;MF:peroxidase activity;	K00430	E1.11.1.7	map00940	Phenylpropanoid biosynthesis	ENOG4111S7R	G:Carbohydrate transport and metabolism	XP_037488187.1	cationic peroxidase SPC4-like [Triticum dicoccoides]	sp|P84516|PER1_SORBI;	Cationic peroxidase SPC4 OS=Sorghum bicolor OX=4558 GN=Sb03g046810 PE=1 SV=2;	PF00141.25	peroxidase	Peroxidase
TraesCS2B02G613000	2.57667	7.06667	0.373	-1.42188	1.04023e-08	8.31327e-07	yes	down	-	GO:0046872;GO:0051213;GO:001649	MF:metal ion binding;MF:dioxygenase activity;MF:oxidoreductase activity;	K05277	ANS	map00941	Flavonoid biosynthesis	COG3491	S:Function unknown	XP_037489956.1	leucoanthocyanidin dioxygenase 2-like [Triticum dicoccoides]	sp|Q67VR7|ANS2_ORYSJ;	Leucoanthocyanidin dioxygenase 2 OS=Oryza sativa subsp. japonica OX=39947 GN=ANS2 PE=3 SV=1;	PF03171.22;PF14226.8	2OG-FeII_Oxy;DIOX_N	2OG-F;non-haem dioxygenase in morphine synthesis N-terminal
TraesCS2B02G613100	15.9	36.3133	0.45	-1.1519	6.81225e-09	5.61172e-07	yes	down	-	GO:0030639;GO:0009813;GO:0009058;GO:0016210;GO:0016740;GO:0016746;GO:001674	BP:polyketide biosynthetic process;BP:flavonoid biosynthetic process;BP:biosynthetic process;MF:naringenin-chalcone synthase activity;MF:transferase activity;MF:transferase activity, transferring acyl groups;MF:transferase activity, transferring acyl groups other than amino-acyl groups;	K00660	CHS	map04712;map00941	Circadian rhythm - plant;Flavonoid biosynthesis	COG3424	Q:Secondary metabolites biosynthesis, transport and catabolism	XP_037488193.1	chalcone synthase 2-like [Triticum dicoccoides]	sp|P53415|CHS2_SECCE;	Chalcone synthase 2 OS=Secale cereale OX=4550 GN=CHS2 PE=2 SV=1;	PF00195.21;PF02797.17;PF08392.14;PF08545.12;PF08541.12	Chal_sti_synt_N;Chal_sti_synt_C;FAE1_CUT1_RppA;ACP_syn_III;ACP_syn_III_C	Chalcone and stilbene synthases, N-terminal domain;Chalcone and stilbene synthases, C-terminal domain;FAE1/Type III polyketide synthase-like protein;3-Oxoacyl-[acyl-carrier-protein;3-Oxoacyl-[acyl-carrier-protein
TraesCS2B02G613200	1.01333	2.19	0.478	-1.06373	0.00162712	0.0262784	yes	down	-	GO:0016021;GO:0004497;GO:0016705;GO:0005506;GO:002003	CC:integral component of membrane;MF:monooxygenase activity;MF:oxidoreductase activity, acting on paired donors, with incorporation or reduction of molecular oxygen;MF:iron ion binding;MF:heme binding;	K05280	CYP75B1	map00941;map00944	Flavonoid biosynthesis;Flavone and flavonol biosynthesis	COG2124	Q:Secondary metabolites biosynthesis, transport and catabolism	XP_037488194.1	flavonoid 3'-monooxygenase CYP75B3-like [Triticum dicoccoides]	sp|Q7G602|C75B3_ORYSJ;	Flavonoid 3'-monooxygenase CYP75B3 OS=Oryza sativa subsp. japonica OX=39947 GN=CYP75B3 PE=2 SV=1;	PF00067.24	p450	Cytochrome P450
TraesCS2B02G613300	3.94333	8.30667	0.49	-1.0302	3.09606e-06	0.000140789	yes	down	-	GO:0046872;GO:0051213;GO:001649	MF:metal ion binding;MF:dioxygenase activity;MF:oxidoreductase activity;	K00475	F3H	map00941	Flavonoid biosynthesis	COG3491	S:Function unknown	KAF7012572.1	hypothetical protein CFC21_026750 [Triticum aestivum]	sp|P28038|FL3H_HORVU;	Naringenin,2-oxoglutarate 3-dioxygenase OS=Hordeum vulgare OX=4513 PE=2 SV=1;	PF03171.22;PF14226.8	2OG-FeII_Oxy;DIOX_N	2OG-F;non-haem dioxygenase in morphine synthesis N-terminal
TraesCS2B02G613400	14.4133	32.2033	0.461	-1.11593	1.10218e-14	1.92968e-12	yes	down	Peroxidase [Source:UniProtKB/TrEMBL;Acc:A0A1D5TUM0]	GO:0006979;GO:0042744;GO:0005576;GO:0020037;GO:0046872;GO:000460	BP:response to oxidative stress;BP:hydrogen peroxide catabolic process;CC:extracellular region;MF:heme binding;MF:metal ion binding;MF:peroxidase activity;	K00430	E1.11.1.7	map00940	Phenylpropanoid biosynthesis	ENOG410ZMT4	G:Carbohydrate transport and metabolism	XP_037488196.1	peroxidase 12-like [Triticum dicoccoides]	sp|Q96520|PER12_ARATH;	Peroxidase 12 OS=Arabidopsis thaliana OX=3702 GN=PER12 PE=1 SV=1;	PF00141.25	peroxidase	Peroxidase
TraesCS2B02G615000	16.4933	48.1	0.354	-1.49786	3.05695e-25	1.09733e-22	yes	down	Peroxidase [Source:UniProtKB/TrEMBL;Acc:A0A1D5TUQ6]	GO:0006979;GO:0042744;GO:0005576;GO:0020037;GO:0046872;GO:000460	BP:response to oxidative stress;BP:hydrogen peroxide catabolic process;CC:extracellular region;MF:heme binding;MF:metal ion binding;MF:peroxidase activity;	K00430	E1.11.1.7	map00940	Phenylpropanoid biosynthesis	ENOG4111S7R	G:Carbohydrate transport and metabolism	KAF7012590.1	hypothetical protein CFC21_026766 [Triticum aestivum]	sp|P84516|PER1_SORBI;	Cationic peroxidase SPC4 OS=Sorghum bicolor OX=4558 GN=Sb03g046810 PE=1 SV=2;	PF00141.25	peroxidase	Peroxidase
TraesCS2D02G003700	4.23667	1.03667	4.2	2.07034	1.22484e-05	0.000470699	yes	up	-	------	------	------	------	------	------	------	------	KAF7012858.1	hypothetical protein CFC21_027008 [Triticum aestivum]	------	------	------	------	------
TraesCS2D02G005700	0.8	4.03	0.204	-2.29237	2.05314e-08	1.53935e-06	yes	down	-	GO:0016021;GO:0004497;GO:0016705;GO:0005506;GO:002003	CC:integral component of membrane;MF:monooxygenase activity;MF:oxidoreductase activity, acting on paired donors, with incorporation or reduction of molecular oxygen;MF:iron ion binding;MF:heme binding;	------	------	------	------	COG2124	Q:Secondary metabolites biosynthesis, transport and catabolism	KAF7012880.1	hypothetical protein CFC21_027028 [Triticum aestivum]	sp|Q6Z5I7|C76M6_ORYSJ;	Oryzalexin E synthase OS=Oryza sativa subsp. japonica OX=39947 GN=CYP76M6 PE=1 SV=1;	PF00067.24	p450	Cytochrome P450
TraesCS2D02G017400	3.57	1.49667	2.408	1.26783	0.000960318	0.0174552	yes	up	-	GO:0006468;GO:0048544;GO:0016021;GO:0004674;GO:0106311;GO:0004672;GO:0106310;GO:000552	BP:protein phosphorylation;BP:recognition of pollen;CC:integral component of membrane;MF:protein serine/threonine kinase activity;MF:old GO;MF:protein kinase activity;MF:old GO;MF:ATP binding;	------	------	------	------	COG0515	T:Signal transduction mechanisms	SPT15576.1	unnamed protein product [Triticum aestivum]	sp|O64477|Y2913_ARATH;	G-type lectin S-receptor-like serine/threonine-protein kinase At2g19130 OS=Arabidopsis thaliana OX=3702 GN=At2g19130 PE=2 SV=1;	PF00069.27;PF07714.19;PF01453.26;PF08276.13;PF00954.22;PF00024.28	Pkinase;PK_Tyr_Ser-Thr;B_lectin;PAN_2;S_locus_glycop;PAN_1	Protein kinase domain;Protein tyrosine and serine/threonine kinase;D-mannose binding lectin;PAN-like domain;S-locus glycoprotein domain;PAN domain
TraesCS2D02G019400	0.983333	0.116667	8.402	3.07073	3.31072e-05	0.0010971	yes	up	-	------	------	------	------	------	------	COG4886	S:Function unknown	XP_020193227.1	uncharacterized protein LOC109779051 [Aegilops tauschii subsp. strangulata]	sp|Q7XBQ9|RGA2_SOLBU;	Disease resistance protein RGA2 OS=Solanum bulbocastanum OX=147425 GN=RGA2 PE=1 SV=1;	PF18052.3	Rx_N	Rx N-terminal domain
TraesCS2D02G025700	1.22	0.373333	3.417	1.77253	1.29095e-07	8.23352e-06	yes	up	-	GO:0006952;GO:0005524;GO:004353	BP:defense response;MF:ATP binding;MF:ADP binding;	------	------	------	------	COG4886	S:Function unknown	KAF7013101.1	hypothetical protein CFC21_027222 [Triticum aestivum]	sp|F7J0M4|RGA4R_ORYSJ;	Disease resistance protein RGA4 OS=Oryza sativa subsp. japonica OX=39947 GN=RGA4 PE=1 SV=1;	PF00931.24;PF18052.3;PF13191.8;PF13173.8	NB-ARC;Rx_N;AAA_16;AAA_14	NB-ARC domain;Rx N-terminal domain;AAA ATPase domain;AAA domain
TraesCS2D02G027100	1.62667	7.61	0.217	-2.20283	6.16828e-13	8.93894e-11	yes	down	-	GO:0016021;GO:0004497;GO:0016705;GO:0005506;GO:002003	CC:integral component of membrane;MF:monooxygenase activity;MF:oxidoreductase activity, acting on paired donors, with incorporation or reduction of molecular oxygen;MF:iron ion binding;MF:heme binding;	K24184	CYP89A	------	------	COG2124	Q:Secondary metabolites biosynthesis, transport and catabolism	KAF7013115.1	hypothetical protein CFC21_027235 [Triticum aestivum]	sp|P37123|C77A1_SOLME;	Cytochrome P450 77A1;	PF00067.24	p450	Cytochrome P450
TraesCS2D02G027700	0.2	1.12	0.186	-2.42989	0.000224208	0.0054425	yes	down	-	GO:0030639;GO:0009813;GO:0009058;GO:0016210;GO:0016746;GO:001674	BP:polyketide biosynthetic process;BP:flavonoid biosynthetic process;BP:biosynthetic process;MF:naringenin-chalcone synthase activity;MF:transferase activity, transferring acyl groups;MF:transferase activity, transferring acyl groups other than amino-acyl groups;	K00660	CHS	map04712;map00941	Circadian rhythm - plant;Flavonoid biosynthesis	COG3424	Q:Secondary metabolites biosynthesis, transport and catabolism	XP_020166951.1	chalcone synthase 2 [Aegilops tauschii subsp. strangulata]	sp|P53415|CHS2_SECCE;	Chalcone synthase 2 OS=Secale cereale OX=4550 GN=CHS2 PE=2 SV=1;	PF00195.21;PF02797.17;PF08545.12;PF08392.14;PF08541.12	Chal_sti_synt_N;Chal_sti_synt_C;ACP_syn_III;FAE1_CUT1_RppA;ACP_syn_III_C	Chalcone and stilbene synthases, N-terminal domain;Chalcone and stilbene synthases, C-terminal domain;3-Oxoacyl-[acyl-carrier-protein;FAE1/Type III polyketide synthase-like protein;3-Oxoacyl-[acyl-carrier-protein
TraesCS2D02G028000	0.373333	0.0133333	26.672	4.73726	0.002017	0.0310049	yes	up	-	GO:0046872;GO:001649	MF:metal ion binding;MF:oxidoreductase activity;	------	------	------	------	COG3491	S:Function unknown	KAF7070293.1	hypothetical protein CFC21_075828 [Triticum aestivum]	sp|Q84MB3|ACCH1_ARATH;	1-aminocyclopropane-1-carboxylate oxidase homolog 1 OS=Arabidopsis thaliana OX=3702 GN=At1g06620 PE=2 SV=1;	PF03171.22;PF14226.8	2OG-FeII_Oxy;DIOX_N	2OG-F;non-haem dioxygenase in morphine synthesis N-terminal
TraesCS2D02G029500	0.74	0.01	67.977	6.08697	9.74458e-06	0.000385784	yes	up	-	GO:0016021;GO:0004497;GO:0020037;GO:0016705;GO:0005506;GO:0046872;GO:001649	CC:integral component of membrane;MF:monooxygenase activity;MF:heme binding;MF:oxidoreductase activity, acting on paired donors, with incorporation or reduction of molecular oxygen;MF:iron ion binding;MF:metal ion binding;MF:oxidoreductase activity;	K16085	CYP99A2_3	map00904	Diterpenoid biosynthesis	COG2124	Q:Secondary metabolites biosynthesis, transport and catabolism	XP_020149189.2	9-beta-pimara-7,15-diene oxidase [Aegilops tauschii subsp. strangulata]	sp|Q0JF01|C99A3_ORYSJ;	9-beta-pimara-7,15-diene oxidase OS=Oryza sativa subsp. japonica OX=39947 GN=CYP99A3 PE=1 SV=1;	PF00067.24	p450	Cytochrome P450
TraesCS2D02G033200	96.63	0.483333	191.219	7.57908	2.00207e-205	1.42935e-201	yes	up	-	GO:0006457;GO:0009816;GO:0034605;GO:0050821;GO:0061077;GO:0005829;GO:0005886;GO:0032991;GO:0048471;GO:0051082;GO:0016887;GO:000552	BP:protein folding;BP:defense response to bacterium, incompatible interaction;BP:cellular response to heat;BP:protein stabilization;BP:chaperone-mediated protein folding;CC:cytosol;CC:plasma membrane;CC:macromolecular complex;CC:perinuclear region of cytoplasm;MF:unfolded protein binding;MF:ATPase activity;MF:ATP binding;	K04079	HSP90A, htpG	map04626;map04141	Plant-pathogen interaction;Protein processing in endoplasmic reticulum	COG0326	O:Posttranslational modification, protein turnover, chaperones	XP_020152903.1	heat shock protein 83 [Aegilops tauschii subsp. strangulata]	sp|Q08277|HSP82_MAIZE;	Heat shock protein 82 OS=Zea mays OX=4577 GN=HSP82 PE=3 SV=1;	PF00183.20;PF02518.28;PF13589.8	HSP90;HATPase_c;HATPase_c_3	Hsp90 protein;Histidine kinase-, DNA gyrase B-, and HSP90-like ATPase;Histidine kinase-, DNA gyrase B-, and HSP90-like ATPase
TraesCS2D02G037600	1.95667	4.55667	0.433	-1.20656	0.000717101	0.0138743	yes	down	-	GO:0016021;GO:000827	CC:integral component of membrane;MF:zinc ion binding;	------	------	------	------	COG5183	O:Posttranslational modification, protein turnover, chaperones	KAF7013219.1	hypothetical protein CFC21_027324 [Triticum aestivum]	------	------	PF12906.9	RINGv	RING-variant domain
TraesCS2D02G039100	6.24	17.5767	0.364	-1.45726	3.05959e-06	0.000139328	yes	down	Sulfotransferase [Source:UniProtKB/TrEMBL;Acc:A0A1D5UVY0]	GO:000814	MF:sulfotransferase activity;	------	------	------	------	ENOG4111H56	S:Function unknown	KAF7013242.1	hypothetical protein CFC21_027340 [Triticum aestivum]	sp|Q9M1V2|SOT5_ARATH;	Cytosolic sulfotransferase 5 OS=Arabidopsis thaliana OX=3702 GN=SOT5 PE=1 SV=1;	PF00685.29;PF13469.8	Sulfotransfer_1;Sulfotransfer_3	Sulfotransferase domain;Sulfotransferase family
TraesCS2D02G041900	0.476667	1.30333	0.373	-1.42142	0.00062204	0.0124203	yes	down	-	GO:001674	MF:transferase activity, transferring acyl groups other than amino-acyl groups;	------	------	------	------	ENOG410YEZS	S:Function unknown	KAF7013275.1	hypothetical protein CFC21_027368 [Triticum aestivum]	sp|Q9SND9|Y3028_ARATH;	Uncharacterized acetyltransferase At3g50280 OS=Arabidopsis thaliana OX=3702 GN=At3g50280 PE=3 SV=1;	PF02458.17	Transferase	Transferase family
TraesCS2D02G042700	0.863333	0.126667	7.139	2.83571	0.000634777	0.0126275	yes	up	-	GO:0006355;GO:0050896;GO:0005634;GO:0043565;GO:0003700;GO:000367	BP:regulation of transcription, DNA-templated;BP:response to stimulus;CC:nucleus;MF:sequence-specific DNA binding;MF:transcription factor activity, sequence-specific DNA binding;MF:DNA binding;	------	------	------	------	ENOG410YZZH	K:Transcription	XP_020195143.1	probable WRKY transcription factor 62 [Aegilops tauschii subsp. strangulata]	sp|Q9LZV6|WRK62_ARATH;	Probable WRKY transcription factor 62 OS=Arabidopsis thaliana OX=3702 GN=WRKY62 PE=1 SV=2;	PF03106.17	WRKY	WRKY DNA -binding domain
TraesCS2D02G043500	0.03	0.283333	0.093	-3.42776	0.000943611	0.0172296	yes	down	Flavone synthase II (FNSII), Biosynthesis of tricin O-linked conjugate [Source: Projected from Oryza sativa (Os04g0101400)]	GO:0016021;GO:0004497;GO:0016705;GO:0005506;GO:002003	CC:integral component of membrane;MF:monooxygenase activity;MF:oxidoreductase activity, acting on paired donors, with incorporation or reduction of molecular oxygen;MF:iron ion binding;MF:heme binding;	K23180	CYP93G1	map00943;map00941	Isoflavonoid biosynthesis;Flavonoid biosynthesis	COG2124	Q:Secondary metabolites biosynthesis, transport and catabolism	KAF7013300.1	hypothetical protein CFC21_027389 [Triticum aestivum]	sp|Q0JFI2|C93G1_ORYSJ;	Cytochrome P450 93G1 OS=Oryza sativa subsp. japonica OX=39947 GN=CYP93G1 PE=1 SV=1;	PF00067.24	p450	Cytochrome P450
TraesCS2D02G049200	51.66	0	7378.91	12.8492	1.0324e-26	4.04485e-24	yes	up	-	GO:0030418;GO:003041	BP:nicotianamine biosynthetic process;MF:nicotianamine synthase activity;	K05953	E2.5.1.43	------	------	ENOG4111NF0	E:Amino acid transport and metabolism	XP_020147984.1	probable nicotianamine synthase 2 [Aegilops tauschii subsp. strangulata]	sp|Q9ZQV7|NAS2_HORVU;	Probable nicotianamine synthase 2 OS=Hordeum vulgare OX=4513 GN=NAS2 PE=2 SV=1;	PF03059.18	NAS	Nicotianamine synthase protein
TraesCS2D02G049700	1.91667	5.51	0.367	-1.44564	0.000254724	0.00602172	yes	down	-	GO:000814	MF:sulfotransferase activity;	------	------	------	------	ENOG4111H56	S:Function unknown	KAF7013378.1	hypothetical protein CFC21_027464 [Triticum aestivum]	sp|Q9M1V2|SOT5_ARATH;	Cytosolic sulfotransferase 5 OS=Arabidopsis thaliana OX=3702 GN=SOT5 PE=1 SV=1;	------	------	------
TraesCS2D02G049800	0.9	7.35	0.127	-2.98038	6.284e-06	0.00026253	yes	down	Sulfotransferase [Source:UniProtKB/TrEMBL;Acc:A0A341R1U2]	GO:000814	MF:sulfotransferase activity;	------	------	------	------	ENOG4111H56	S:Function unknown	KAF7013378.1	hypothetical protein CFC21_027464 [Triticum aestivum]	sp|Q9M1V2|SOT5_ARATH;	Cytosolic sulfotransferase 5 OS=Arabidopsis thaliana OX=3702 GN=SOT5 PE=1 SV=1;	PF00685.29;PF13469.8	Sulfotransfer_1;Sulfotransfer_3	Sulfotransferase domain;Sulfotransferase family
TraesCS2D02G050300	101.083	37.68	2.745	1.45693	1.48818e-21	4.28797e-19	yes	up	Peptidylprolyl isomerase [Source:UniProtKB/TrEMBL;Acc:A0A1D5V143]	GO:0000413;GO:0061077;GO:0005737;GO:0016021;GO:0016020;GO:0003755;GO:0005515;GO:001685	BP:protein peptidyl-prolyl isomerization;BP:chaperone-mediated protein folding;CC:cytoplasm;CC:integral component of membrane;CC:membrane;MF:peptidyl-prolyl cis-trans isomerase activity;MF:protein binding;MF:isomerase activity;	K09571	FKBP4_5	------	------	COG0545	O:Posttranslational modification, protein turnover, chaperones	XP_020147978.1	peptidyl-prolyl cis-trans isomerase FKBP62 [Aegilops tauschii subsp. strangulata]	sp|Q9FJL3|FKB65_ARATH;	Peptidyl-prolyl cis-trans isomerase FKBP65 OS=Arabidopsis thaliana OX=3702 GN=FKBP65 PE=1 SV=1;	PF00254.30;PF00515.30;PF07719.19;PF13181.8;PF18023.3;PF14559.8	FKBP_C;TPR_1;TPR_2;TPR_8;FKBP_N_2;TPR_19	FKBP-type peptidyl-prolyl cis-trans isomerase;Tetratricopeptide repeat;Tetratricopeptide repeat;Tetratricopeptide repeat;BDBT FKBP like N-terminal;Tetratricopeptide repeat
TraesCS2D02G051000	3.77333	0.0766667	27.987	4.80666	6.25001e-11	7.06437e-09	yes	up	-	GO:0006355;GO:0005634;GO:0003700;GO:004356	BP:regulation of transcription, DNA-templated;CC:nucleus;MF:transcription factor activity, sequence-specific DNA binding;MF:sequence-specific DNA binding;	------	------	------	------	ENOG41108GC	S:Function unknown	KAF7013398.1	hypothetical protein CFC21_027484 [Triticum aestivum]	sp|Q9LZV6|WRK62_ARATH;	Probable WRKY transcription factor 62 OS=Arabidopsis thaliana OX=3702 GN=WRKY62 PE=1 SV=2;	PF03106.17	WRKY	WRKY DNA -binding domain
TraesCS2D02G052200	2.91	6.48333	0.461	-1.11828	2.99781e-05	0.00100969	yes	down	-	GO:0032259;GO:0008168;GO:0046983;GO:000817	BP:methylation;MF:methyltransferase activity;MF:protein dimerization activity;MF:O-methyltransferase activity;	K13066	COMT	map00940;map00380	Phenylpropanoid biosynthesis;Tryptophan metabolism	ENOG410XS7T	S:Function unknown	KAF7013411.1	hypothetical protein CFC21_027496 [Triticum aestivum]	sp|Q38J50|FOMT2_WHEAT;	Tricetin 3',4',5'-O-trimethyltransferase OS=Triticum aestivum OX=4565 GN=OMT2 PE=1 SV=1;	PF00891.20;PF08100.13	Methyltransf_2;Dimerisation	O-methyltransferase domain;Dimerisation domain
[truncated: 1,986 more rows]

## Sheet: Egret_Mn vs. CK
Table S1-2. Expression and functional annotation of DEGs in Egret_Mn vs. CK. Related to Figure 1
[truncated: 3,499 more rows]

## Sheet:  ET8_Mn vs.CK
Table S1-3. Expression and functional annotation of DEGs in ET8_Mn vs.CK. Related to Figure 1
[truncated: 5,433 more rows]

## Sheet: ES8_Mn vs.CK
Table S1-4. Expression and functional annotation of DEGs in ES8_Mn vs.CK. Related to Figure 1
[truncated: 8,555 more rows]

## Sheet: Common_DEGs
Table S1-5. Expression and functional annotation of common DEGs in four genotypes of wheat. Related to Figure 1
[truncated: 901 more rows]
